# Supplementary material for: Prevalence of overweight and obesity and their impact on academic performance and psychological well-being among university students in 2024 in Bangladesh
Source: PLoS One. 2024 Dec 10;19(12):e0315321. doi: 10.1371/journal.pone.0315321 (PMC11630606; doi:10.1371/journal.pone.0315321)
Supplement: S1 File — (XLSX) [file pone.0315321.s001.xlsx]

## Sheet: Form Responses 1
A2	A3	A4	A5	A6	A7	Height (Feet and Inch)	Weight (kg)	C1	D1	D2	D3	D4	D5	D6	D7	D8	D9	D10	E1	E2	E3	E4	E5	E6	E7	F1	F2	F3	F4	F5	F6	F7	G1	G2
Male	Business Studies	Second Year	Higher-middle Income	Home	Absent	5.6	85	3.27	Agree	Agree	Agree	Strongly Agree	Agree	Strongly Agree	Agree	Strongly Agree	Agree	Agree	No	Yes	Yes	Yes	No	3	2	2	20	7	1	5	10	960	No	No
Female	Arts and Humanities	Third Year	Lower-middle Income	Residential Hall	Absent	5	65	2.87	Strongly disagree	Strongly disagree	Agree	Strongly Agree	Agree	Strongly Agree	Strongly disagree	Disagree	Agree	Agree	No	No	No	No	Yes	3	3	No	No	No	No	7	60	No	No	No
Female	Arts and Humanities	Third Year	Higher-middle Income	Residential Hall	Absent	5.3	50	2.89	Strongly agree	Agree	Strongly disagree	Agree	Strongly Agree	Strongly Agree	Strongly Agree	Strongly Agree	Agree	Disagree	No	Yes	Yes	Yes	No	5	2	No	No	1	No	7	25	720	No	No
Female	Arts and Humanities	Third Year	Higher-middle Income	Residential Hall	Absent	5.3	50	3.6	Agree	Agree	Disagree	Agree	Agree	Agree	Agree	Agree	Agree	Agree	Yes	Yes	Yes	No	Yes	5	2	2	60	2	120	NO	30	900	No	No
Male	Mathematical, Physical and Biological	Second Year	Lower-middle Income	Residential Hall	Absent	5.8	63	3	Strongly agree	Agree	Strongly disagree	Strongly Agree	Disagree	Strongly Agree	Agree	Agree	Agree	Agree	No	Yes	No	Yes	Yes	2	1	No	No	No	No	7	No	No	No	Yes
Male	Social Science	Masters	Higher-middle Income	Home	Present	6.1	92	3.12	Disagree	Agree	Disagree	Agree	Agree	Agree	Disagree	Agree	Agree	Agree	Yes	No	No	Yes	Yes	4	1	2	20	1	20	7	30	360	No	Yes
Male	Mathematical, Physical and Biological	Third Year	Poor Income	Residential Hall	Absent	5.11	58	3.4	Agree	Agree	Strongly disagree	Agree	Agree	Agree	Agree	Agree	Agree	Strongly disagree	No	Yes	Yes	No	No	3	1	2	NO	2	NO	3	60	240	No	No
Male	Arts and Humanities	Third Year	Poor Income	Residential Hall	Absent	5.2	53	3.41	Agree	Agree	Strongly disagree	Agree	Agree	Agree	Agree	Agree	Agree	Strongly disagree	No	Yes	No	No	No	3	1	NO	NO	NO	NO	7	No	No	No	No
Female	Arts and Humanities	Third Year	Lower-middle Income	Home	Absent	5.2	50	2.75	Agree	Agree	Disagree	Agree	Agree	Agree	Agree	Agree	Disagree	Agree	No	No	Yes	No	No	3	2	No	No	No	No	7	30	No	No	No
Male	Arts and Humanities	Third Year	Lower-middle Income	Residential Hall	Absent	5.8	60	3.2	Agree	Agree	Disagree	Agree	Agree	Strongly Agree	Agree	Strongly Agree	Strongly disagree	Strongly disagree	No	No	No	Yes	No	2	2	3	60	7	300	7	40	No	No	No
Male	Arts and Humanities	Masters	Poor Income	Residential Hall	Absent	5.7	69	3.3	Agree	Agree	Disagree	Disagree	Agree	Agree	Agree	Agree	Agree	Disagree	Yes	Yes	Yes	No	No	3	1	7	900	7	No	No	No	No	No	No
Female	Arts and Humanities	Masters	Poor Income	Residential Hall	Absent	5.4	66	3.54	Agree	Strongly agree	Disagree	Agree	Agree	Agree	Agree	Agree	Agree	Agree	No	No	No	No	No	2	1	No	No	No	No	5	50	No	No	No
Male	Arts and Humanities	Fourth Year	Lower-middle Income	Residential Hall	Present	5.3	62	3.29	Agree	Agree	Disagree	Agree	Agree	Strongly Agree	Disagree	Strongly Agree	Agree	Strongly Agree	No	Yes	No	No	No	3	2	No	No	No	No	7	No	No	No	No
Female	Arts and Humanities	Fourth Year	Lower-middle Income	Residential Hall	Absent	5	44	3.47	Agree	Agree	Agree	Disagree	Agree	Disagree	Disagree	Agree	Agree	Agree	No	Yes	Yes	No	Yes	3	2	No	No	No	No	No	No	No	No	No
Female	Arts and Humanities	Fourth Year	Poor Income	Residential Hall	Absent	5	44	3.47	Strongly disagree	Agree	Disagree	Disagree	Agree	Disagree	Strongly Agree	Strongly Agree	Agree	Agree	No	Yes	No	Yes	Yes	3	1	3	No	7	No	7	75	No	No	No
Female	Arts and Humanities	Fourth Year	Lower-middle Income	Residential Hall	Absent	5.3	65	3.6	Strongly agree	Agree	Strongly disagree	Strongly Agree	Disagree	Agree	Agree	Strongly Agree	Agree	Agree	No	Yes	Yes	Yes	Yes	2	1	2	No	5	No	7	120	No	No	No
Female	Arts and Humanities	Fourth Year	Lower-middle Income	Residential Hall	Absent	5.4	48	3.44	Strongly agree	Strongly agree	Disagree	Agree	Agree	Strongly Agree	Strongly Agree	Agree	Agree	Strongly disagree	Yes	Yes	Yes	Yes	No	5	1	No	No	1	No	5	30	No	No	No
Female	Arts and Humanities	Fourth Year	Lower-middle Income	Residential Hall	Absent	5.3	46	3.28	Strongly agree	Agree	Disagree	Agree	Strongly disagree	Strongly Agree	Strongly Agree	Agree	Agree	Strongly disagree	No	Yes	No	Yes	No	4	2	No	No	No	No	5	15	No	No	No
Female	Arts and Humanities	Fourth Year	Lower-middle Income	Residential Hall	Absent	5	49	3.59	Disagree	Agree	Agree	Agree	Disagree	Disagree	Agree	Agree	Agree	Agree	No	No	Yes	Yes	No	3	1	1	No	No	No	5	120	No	No	No
Female	Arts and Humanities	Fourth Year	Lower-middle Income	Residential Hall	Absent	5.6	52	3.28	Disagree	Agree	Disagree	Strongly Agree	Agree	Agree	Disagree	Agree	Agree	Agree	No	Yes	No	No	No	3	2	No	No	7	No	7	No	No	No	No
Female	Arts and Humanities	Fourth Year	Lower-middle Income	Residential Hall	Absent	4.3	40	2.83	Strongly agree	Agree	Disagree	Agree	Disagree	Strongly Agree	Agree	Strongly Agree	Disagree	Disagree	Yes	Yes	Yes	Yes	No	3	2	No	No	No	No	7	10	No	No	No
Female	Arts and Humanities	Fourth Year	Lower-middle Income	Residential Hall	Present	5.1	53	3.4	Agree	Agree	Disagree	Strongly Agree	Agree	Agree	Agree	Agree	Agree	Disagree	No	Yes	No	Yes	Yes	2	1	No	No	No	No	4	15	No	No	No
Male	Business Studies	Fourth Year	Lower-middle Income	Home	Present	5.8	70	3.29	Disagree	Agree	Strongly disagree	Strongly disagree	Agree	Strongly Agree	Agree	Agree	Agree	Agree	No	Yes	Yes	Yes	No	3	2	3	30	4	60	7	30	No	No	No
Female	Arts and Humanities	Fourth Year	Lower-middle Income	Residential Hall	Absent	5.1	58	3.4	Strongly agree	Agree	Disagree	Disagree	Disagree	Strongly Agree	Agree	Agree	Strongly Agree	Disagree	No	Yes	Yes	Yes	Yes	3	1	No	No	No	No	3	No	No	No	No
Female	Arts and Humanities	Fourth Year	Poor Income	Residential Hall	Absent	5.3	60	3.4	Strongly agree	Strongly agree	Strongly disagree	Strongly disagree	Agree	Strongly Agree	Strongly Agree	Agree	Agree	Strongly disagree	No	No	Yes	No	Yes	1	0	1	No	1	No	5	30	No	No	No
Male	Arts and Humanities	Fourth Year	Poor Income	Residential Hall	Absent	5.7	55	3.25	Strongly disagree	Disagree	Agree	Disagree	Agree	Disagree	Disagree	Agree	Agree	Agree	No	No	Yes	No	Yes	1	1	5	No	No	No	7	60	No	No	No
Female	Arts and Humanities	Masters	Lower-middle Income	Residential Hall	Present	5.2	53	3.27	Agree	Agree	Disagree	Disagree	Disagree	Strongly Agree	Strongly Agree	Agree	Agree	Agree	No	No	Yes	No	No	3	1	No	No	7	600	7	20	No	No	No
Female	Arts and Humanities	Masters	Lower-middle Income	Residential Hall	Absent	5.3	62	3.4	Agree	Agree	Disagree	Strongly disagree	Disagree	Disagree	Disagree	Agree	Disagree	Agree	No	Yes	Yes	No	No	4	1	1	30	No	No	7	60	No	No	No
Female	Arts and Humanities	Masters	Lower-middle Income	Residential Hall	Absent	5	42	3.58	Strongly disagree	Strongly disagree	Strongly disagree	Agree	Disagree	Strongly disagree	Agree	Agree	Disagree	Disagree	No	Yes	Yes	Yes	No	4	3	No	No	No	No	7	15	No	No	No
Female	Arts and Humanities	Masters	Higher-middle Income	Residential Hall	Absent	5	63	3.7	Strongly agree	Strongly agree	Disagree	Agree	Strongly disagree	Strongly Agree	Agree	Disagree	Strongly disagree	Strongly disagree	No	Yes	Yes	No	Yes	2	1	No	No	No	No	7	60	No	No	No
Female	Arts and Humanities	Masters	Lower-middle Income	Residential Hall	Absent	5	56	3.44	Disagree	Agree	Strongly disagree	Agree	Disagree	Agree	Agree	Agree	Strongly disagree	Strongly disagree	No	Yes	Yes	Yes	No	3	2	3	No	No	60	5	300	No	No	No
Male	Arts and Humanities	Masters	Higher-middle Income	Residential Hall	Absent	5.7	50	3.27	Strongly agree	Strongly agree	Disagree	Strongly Agree	Agree	Agree	Agree	Agree	Agree	Disagree	No	Yes	Yes	Yes	Yes	3	1	5	60	1	No	7	60	No	No	Yes
Female	Arts and Humanities	Masters	Lower-middle Income	Residential Hall	Absent	5	50	3.47	Disagree	Strongly agree	Strongly Agree	Strongly Agree	Strongly Agree	Disagree	Disagree	Strongly Agree	Strongly disagree	Strongly disagree	No	Yes	No	Yes	No	3	1	No	30	2	No	No	No	No	No	No
Male	Social Science	Fourth Year	Poor Income	Residential Hall	Absent	5.7	64	3.1	Agree	Agree	Agree	Disagree	Agree	Disagree	Disagree	Agree	Agree	Strongly Agree	No	Yes	No	No	No	3	1	10	180	No	No	7	30	No	No	Yes
Female	Social Science	Fourth Year	Lower-middle Income	Residential Hall	Absent	4.1	58	3.49	Agree	Strongly agree	Disagree	Agree	Agree	Agree	Disagree	Strongly Agree	Strongly Agree	Agree	No	Yes	No	Yes	Yes	3	1	No	No	No	No	4	15	No	No	No
Male	Social Science	Fourth Year	Lower-middle Income	Residential Hall	Absent	5.4	62	3.56	Strongly disagree	Strongly disagree	Disagree	Strongly disagree	Disagree	Strongly disagree	Strongly disagree	Agree	Agree	Agree	No	Yes	No	No	Yes	2	1	No	No	No	No	7	20	No	No	No
Male	Social Science	Fourth Year	Lower-middle Income	Residential Hall	Absent	5.7	73	3.48	Strongly agree	Agree	Disagree	Agree	Agree	Agree	Agree	Strongly Agree	Disagree	Disagree	No	Yes	No	Yes	No	3	1	7	60	7	600	7	40	300	No	No
Female	Social Science	Fourth Year	Lower-middle Income	Home	Absent	5	57	3.25	Agree	Agree	Strongly disagree	Agree	Agree	Strongly disagree	Strongly Agree	Agree	Disagree	Strongly disagree	No	Yes	Yes	Yes	Yes	2	1	No	No	No	No	6	No	No	No	No
Female	Social Science	Fourth Year	Higher-middle Income	Residential Hall	Present	5.5	47	3.4	Strongly agree	Agree	Strongly disagree	Strongly Agree	Strongly disagree	Strongly Agree	Strongly Agree	Strongly disagree	Strongly disagree	Strongly disagree	No	No	No	Yes	Yes	2	1	2	120	2	120	7	180	600	Yes	Yes
Female	Social Science	Second Year	Higher-middle Income	Residential Hall	Absent	5.5	62	3.72	Disagree	Disagree	Agree	Strongly Agree	Agree	Disagree	Strongly disagree	Strongly Agree	Strongly Agree	Strongly Agree	Yes	No	No	No	No	3	2	No	No	No	No	No	No	No	Yes	Yes
Female	Social Science	Fourth Year	Higher-middle Income	Residential Hall	Present	5.3	50	3.56	Disagree	Disagree	Strongly disagree	Agree	Disagree	Strongly disagree	Strongly disagree	Agree	Agree	Strongly Agree	No	Yes	No	Yes	Yes	3	1	3	180	No	No	7	360	360	No	No
Female	Social Science	Fourth Year	Higher-middle Income	Residential Hall	Present	5.1	52	3.52	Agree	Agree	Strongly disagree	Agree	Disagree	Agree	Agree	Agree	Agree	Disagree	No	Yes	No	Yes	Yes	2	1	4	60	No	60	1	60	360	No	No
Male	Mathematical, Physical and Biological	Third Year	Lower-middle Income	Residential Hall	Present	5.89	58	3.23	Agree	Agree	Strongly disagree	Disagree	Strongly disagree	Disagree	Disagree	Disagree	Strongly disagree	Strongly disagree	No	Yes	No	Yes	No	3	2	7	1	No	60	7	No	No	No	No
Male	Mathematical, Physical and Biological	Third Year	Lower-middle Income	Residential Hall	Absent	5	56	3.59	Strongly agree	Strongly agree	Strongly disagree	Strongly disagree	Disagree	Strongly disagree	Agree	Agree	Agree	Agree	No	No	No	Yes	No	3	No	7	20	7	20	7	60	30	No	Yes
Female	Arts and Humanities	Second Year	Higher-middle Income	Residential Hall	Absent	5.3	59	3.4	Agree	Strongly agree	Disagree	Strongly Agree	Disagree	Strongly Agree	Strongly Agree	Strongly Agree	Strongly Agree	Agree	No	Yes	No	No	Yes	4	0	2	No	3	330	6	240	900	No	No
Female	Arts and Humanities	Second Year	Lower-middle Income	Residential Hall	Absent	5.1	43	3.29	Agree	Agree	Disagree	Agree	Agree	Agree	Agree	Agree	Disagree	Agree	Yes	Yes	Yes	No	No	3	0	1	2	2	10	0	20	No	No	No
Female	Arts and Humanities	Fourth Year	High Income	Residential Hall	Absent	5.3	62	3.55	Agree	Agree	Disagree	Agree	Disagree	Agree	Agree	Strongly Agree	Disagree	Agree	No	Yes	Yes	No	Yes	5	2	2	60	3	10	5	120	420	No	No
Female	Arts and Humanities	Fourth Year	High Income	Residential Hall	Absent	5.3	54	3.56	Agree	Agree	Disagree	Agree	Disagree	Agree	Agree	Strongly Agree	Disagree	Agree	No	Yes	Yes	No	Yes	4	1	2	60	4	10	5	130	360	No	No
Male	Arts and Humanities	Fourth Year	Lower-middle Income	Residential Hall	Present	5.6	70	3.36	Agree	Strongly agree	Strongly disagree	Disagree	Disagree	Disagree	Disagree	Agree	Agree	Strongly Agree	No	No	No	Yes	No	3	0	N9	No	2	No	3	30	No	No	No
Male	Arts and Humanities	Fourth Year	Lower-middle Income	Residential Hall	Present	6	63	3.62	Agree	Agree	Disagree	Agree	Disagree	Strongly disagree	Strongly disagree	Strongly disagree	Agree	Disagree	No	Yes	No	No	No	3	2	No	No	No	No	4	60	720	No	No
Female	Arts and Humanities	Fourth Year	Higher-middle Income	Residential Hall	Absent	5.1	57	3.41	Agree	Disagree	Agree	Strongly disagree	Agree	Disagree	Agree	Strongly Agree	Disagree	Agree	Yes	No	No	No	Yes	4	0	No	No	No	No	7	60	1020	No	No
Female	Arts and Humanities	Fourth Year	Higher-middle Income	Residential Hall	Absent	5.1	56	3.41	Disagree	Agree	Strongly disagree	Agree	Disagree	Disagree	Disagree	Disagree	Agree	Agree	No	Yes	Yes	Yes	No	4	2	No	No	No	No	7	60	900	No	No
Male	Arts and Humanities	Fourth Year	Lower-middle Income	Residential Hall	Absent	5.4	56	3.4	Strongly agree	Agree	Disagree	Agree	Agree	Agree	Agree	Agree	Strongly Agree	Strongly Agree	No	Yes	Yes	Yes	Yes	2	2	No	No	No	No	6	No	No	No	No
Male	Arts and Humanities	Fourth Year	Higher-middle Income	Residential Hall	Present	5.8	72	3.67	Agree	Agree	Agree	Agree	Agree	Disagree	Strongly disagree	Strongly Agree	Strongly Agree	Strongly Agree	No	Yes	No	Yes	No	5	2	No	No	No	No	No	No	600	No	No
Female	Arts and Humanities	Masters	Higher-middle Income	Residential Hall	Absent	5	48	3.55	Agree	Agree	Disagree	Agree	Disagree	Strongly Agree	Strongly Agree	Agree	Agree	Disagree	No	Yes	No	Yes	No	3	1	No	No	No	No	2	120	No	No	No
Female	Arts and Humanities	Masters	Lower-middle Income	Residential Hall	Absent	5.2	50	3.48	Agree	Strongly agree	Disagree	Agree	Agree	Agree	Agree	Agree	Agree	Disagree	No	Yes	Yes	Yes	No	3	1	4	No	No	No	3	No	No	No	No
Female	Arts and Humanities	Masters	Higher-middle Income	Residential Hall	Present	5.2	67	2.88	Agree	Agree	Strongly disagree	Strongly disagree	Agree	Strongly disagree	Strongly disagree	Agree	Agree	Agree	Yes	Yes	No	Yes	No	3	1	4	No	No	No	No	60	No	No	No
Male	Arts and Humanities	Third Year	Lower-middle Income	Residential Hall	Absent	5.6	62	3.43	Strongly agree	Strongly agree	Disagree	Agree	Strongly Agree	Strongly Agree	Agree	Agree	Agree	Agree	No	Yes	No	Yes	No	3	2	7	30	No	No	No	No	No	No	No
Male	Arts and Humanities	Third Year	Lower-middle Income	Residential Hall	Absent	5.4	60	3.26	Agree	Agree	Disagree	Agree	Disagree	Agree	Strongly Agree	Strongly Agree	Agree	Agree	No	Yes	Yes	No	No	2	1	5	120	7	120	7	180	No	No	No
Male	Arts and Humanities	Third Year	Lower-middle Income	Residential Hall	Absent	5.8	70	3.23	Agree	Agree	Disagree	Agree	Agree	Agree	Disagree	Agree	Agree	Agree	No	No	No	Yes	Yes	3	2	7	30	7	No	5	No	No	No	No
Male	Arts and Humanities	Third Year	Lower-middle Income	Residential Hall	Absent	5.6	62	3.4	Agree	Agree	Disagree	Agree	Agree	Agree	Disagree	Agree	Agree	Agree	No	Yes	No	No	No	3	2	7	30	7	No	7	No	No	No	No
Female	Arts and Humanities	Third Year	Lower-middle Income	Home	Absent	5.3	50	3.57	Agree	Agree	Disagree	Disagree	Disagree	Agree	Disagree	Agree	Agree	Agree	No	Yes	No	Yes	No	4	2	No	No	2	320	5	10	No	No	No
Female	Arts and Humanities	Third Year	Lower-middle Income	Residential Hall	Present	4.1	38	3.38	Disagree	Disagree	Agree	Disagree	Agree	Disagree	Disagree	Agree	Agree	Agree	No	Yes	No	Yes	No	3	4	No	No	No	No	5	300	No	No	No
Female	Arts and Humanities	Third Year	Higher-middle Income	Residential Hall	Absent	5.4	51.1	3.34	Agree	Agree	Disagree	Disagree	Agree	Agree	Agree	Agree	Strongly disagree	Disagree	Yes	No	No	No	Yes	4	1	7	300	7	300	5	240	180	No	No
Male	Arts and Humanities	Third Year	Lower-middle Income	Residential Hall	Absent	5.8	60	3.19	Agree	Agree	Agree	Agree	Agree	Agree	Disagree	Agree	Agree	Agree	No	Yes	No	No	No	2	2	5	120	300	120	7	40	480	No	No
Male	Arts and Humanities	Third Year	Poor Income	Residential Hall	Present	5.7	76	2.56	Disagree	Agree	Disagree	Strongly Agree	Strongly disagree	Strongly Agree	Strongly disagree	Strongly Agree	Strongly disagree	Agree	No	Yes	No	Yes	Yes	2	0	1	No	60	No	7	No	No	Yes	No
Male	Arts and Humanities	Third Year	Lower-middle Income	Residential Hall	Present	5.6	56	3.43	Agree	Strongly agree	Agree	Agree	Disagree	Agree	Strongly Agree	Agree	Agree	Strongly Agree	Yes	Yes	No	Yes	Yes	3	1	No	No	No	No	7	40	No	No	No
Male	Arts and Humanities	Third Year	Poor Income	Residential Hall	Present	5.9	59	3.74	Agree	Agree	Disagree	Agree	Disagree	Agree	Agree	Agree	Agree	Agree	No	Yes	No	Yes	No	4	1	No	No	No	No	7	2	No	No	No
Female	Arts and Humanities	Third Year	Lower-middle Income	Residential Hall	Absent	5.1	52	3.4	Agree	Strongly disagree	Agree	Strongly disagree	Strongly disagree	Agree	Strongly Agree	Strongly Agree	Agree	Agree	No	Yes	No	No	No	3	1	No	No	No	No	7	300	No	No	No
Female	Arts and Humanities	Third Year	Lower-middle Income	Residential Hall	Absent	4.11	54	3.05	Agree	Agree	Disagree	Disagree	Disagree	Disagree	Strongly Agree	Agree	Strongly Agree	Strongly Agree	No	Yes	Yes	Yes	No	4	1	No	No	No	No	7	No	No	No	No
Female	Arts and Humanities	Third Year	Lower-middle Income	Residential Hall	Absent	5.3	62	3.46	Disagree	Agree	Disagree	Agree	Strongly disagree	Agree	Agree	Disagree	Agree	Disagree	No	Yes	No	Yes	Yes	3	2	No	No	No	No	4	No	No	No	No
Male	Mathematical, Physical and Biological	Masters	Higher-middle Income	Residential Hall	Present	5.7	70	3.6	Disagree	Disagree	Agree	Disagree	Agree	Disagree	Disagree	Disagree	Disagree	Disagree	No	Yes	Yes	Yes	Yes	3	2	7	180	3	120	7	30	360	No	No
Male	Mathematical, Physical and Biological	Masters	Higher-middle Income	Residential Hall	Absent	5.7	62	3.6	Agree	Agree	Agree	Agree	Agree	Agree	Strongly Agree	Agree	Agree	Agree	Yes	Yes	Yes	Yes	No	3	2	5	600	7	120	7	180	No	No	No
Male	Mathematical, Physical and Biological	Masters	Lower-middle Income	Residential Hall	Absent	5.6	55	3.2	Agree	Strongly agree	Agree	Agree	Strongly Agree	Strongly Agree	Strongly Agree	Strongly Agree	Agree	Agree	No	Yes	Yes	No	No	3	3	No	No	No	No	4	No	No	No	No
Female	Mathematical, Physical and Biological	Third Year	Higher-middle Income	Home	Present	5.4	65	3.75	Strongly agree	Agree	Disagree	Strongly Agree	Agree	Strongly Agree	Strongly Agree	Agree	Agree	Agree	No	Yes	No	Yes	No	3	No	No	No	No	No	5	No	No	No	No
Male	Mathematical, Physical and Biological	Masters	Lower-middle Income	Residential Hall	Absent	5.6	78	3.57	Agree	Agree	Disagree	Strongly disagree	Disagree	Strongly disagree	Agree	Agree	Agree	Disagree	Yes	Yes	No	No	Yes	3	2	1	20	2	60	7	30	No	Yes	Yes
Male	Mathematical, Physical and Biological	Third Year	Higher-middle Income	Residential Hall	Absent	5.9	51	3.65	Agree	Agree	Disagree	Agree	Disagree	Strongly Agree	Strongly Agree	Agree	Agree	Agree	Yes	Yes	Yes	Yes	No	3	No	3	60	No	No	4	No	No	No	No
Male	Mathematical, Physical and Biological	Third Year	Lower-middle Income	Mess	Absent	5.9	59	3.15	Agree	Agree	Disagree	Disagree	Strongly Agree	Strongly Agree	Strongly Agree	Strongly Agree	Disagree	Agree	No	Yes	Yes	Yes	No	3	2	No	No	No	No	7	60	No	No	No
Male	Mathematical, Physical and Biological	Second Year	Higher-middle Income	Residential Hall	Absent	5.1	56	3.45	Agree	Agree	Disagree	Agree	Strongly Agree	Agree	Agree	Agree	Disagree	Disagree	No	Yes	No	Yes	No	3	2	2	60	5	300	7	60	600	No	No
Male	Mathematical, Physical and Biological	Fourth Year	Lower-middle Income	Residential Hall	Absent	5.6	57	3.7	Disagree	Agree	Agree	Disagree	Agree	Disagree	Agree	Agree	Agree	Agree	No	Yes	No	No	Yes	2	1	No	No	No	No	3	30	No	No	Yes
Male	Mathematical, Physical and Biological	Third Year	Lower-middle Income	Residential Hall	Present	5.6	52	3.45	Agree	Agree	Disagree	Agree	Agree	Agree	Agree	Agree	Agree	Disagree	No	Yes	Yes	Yes	No	3	2	No	No	7	60	7	No	No	No	No
Male	Mathematical, Physical and Biological	Fourth Year	Lower-middle Income	Residential Hall	Absent	5.9	62	3.71	Agree	Agree	Strongly disagree	Agree	Strongly disagree	Strongly Agree	Strongly Agree	Agree	Strongly disagree	Strongly disagree	No	No	No	No	Yes	2	1	3	No	No	No	7	600	No	No	No
Female	Mathematical, Physical and Biological	Fourth Year	Lower-middle Income	Residential Hall	Absent	5.4	80	3.98	Strongly disagree	Strongly disagree	Strongly Agree	Strongly disagree	Strongly disagree	Strongly disagree	Disagree	Strongly agree	Agree	Strongly disagree	Yes	Yes	No	Yes	Yes	3	1	1	No	No	No	4	300	No	No	No
Male	Mathematical, Physical and Biological	Third Year	Lower-middle Income	Residential Hall	Absent	6.5	84	3.5	Agree	Strongly agree	Strongly disagree	Strongly Agree	Disagree	Agree	Agree	Agree	Agree	Disagree	No	Yes	Yes	Yes	No	3	No	3	35	No	No	1	12	900	No	No
Male	Mathematical, Physical and Biological	Fourth Year	Lower-middle Income	Residential Hall	Absent	5.7	57	3.4	Disagree	Agree	Agree	Disagree	Agree	Disagree	Agree	Disagree	Agree	Agree	No	Yes	No	Yes	Yes	2	1	No	No	No	No	3	30	600	No	No
Male	Mathematical, Physical and Biological	Third Year	Higher-middle Income	Residential Hall	Absent	5.11	54	3.67	Agree	Strongly agree	Strongly disagree	Agree	Disagree	Agree	Agree	Agree	Agree	Agree	Yes	Yes	Yes	Yes	Yes	3	2	3	No	2	No	5	No	No	No	No
Female	Mathematical, Physical and Biological	Second Year	Lower-middle Income	Residential Hall	Absent	5.2	47	3.73	Strongly agree	Strongly agree	Strongly disagree	Strongly Agree	Disagree	Strongly Agree	Agree	Strongly Agree	Agree	Agree	No	Yes	No	Yes	Yes	2	1	No	No	No	No	5	No	No	No	No
Female	Mathematical, Physical and Biological	Fourth Year	High Income	Home	Present	5.2	65	3.88	Disagree	Strongly disagree	Disagree	Disagree	Disagree	Strongly disagree	Strongly disagree	Strongly Agree	Agree	Strongly Agree	No	Yes	No	Yes	No	3	1	No	No	No	No	3	No	240	No	No
Female	Mathematical, Physical and Biological	Third Year	Lower-middle Income	Residential Hall	Absent	5.2	55	3.75	Strongly agree	Agree	Strongly disagree	Strongly Agree	Strongly disagree	Agree	Strongly Agree	Strongly disagree	Strongly disagree	Strongly disagree	No	Yes	No	Yes	No	4	2	No	No	7	60	7	20	No	Yes	Yes
Male	Mathematical, Physical and Biological	Fourth Year	Higher-middle Income	Residential Hall	Absent	5.9	65	3.73	Agree	Agree	Strongly disagree	Agree	Agree	Agree	Agree	Agree	Strongly disagree	Strongly disagree	Yes	No	No	Yes	Yes	3	2	No	No	No	No	7	20	No	No	No
Female	Arts and Humanities	Masters	Higher-middle Income	Residential Hall	Absent	5.3	60	3.63	Disagree	Strongly agree	Strongly disagree	Agree	Disagree	Strongly Agree	Strongly Agree	Strongly Agree	Disagree	Strongly disagree	Yes	Yes	Yes	No	No	4	2	No	No	No	No	3	30	No	No	No
Female	Arts and Humanities	Fourth Year	Higher-middle Income	Residential Hall	Absent	5.6	69	3.58	Disagree	Strongly disagree	Strongly Agree	Strongly disagree	Agree	Agree	Agree	Disagree	Strongly disagree	Disagree	No	Yes	No	No	No	4	0	No	No	5	No	6	30	480	No	No
Female	Social Science	Fourth Year	Lower-middle Income	Residential Hall	Absent	5.2	39	3.8	Disagree	Agree	Agree	Agree	Agree	Disagree	Disagree	Strongly Agree	Strongly Agree	Agree	No	Yes	No	Yes	Yes	2	1	1	60	No	No	7	60	240	No	No
Male	Arts and Humanities	Second Year	Lower-middle Income	Mess	Absent	5.9	65	3.2	Agree	Agree	Disagree	Agree	Agree	Agree	Disagree	Agree	Agree	Agree	No	Yes	Yes	Yes	No	3	1	1	No	1	No	1	20	120	No	No
Female	Arts and Humanities	Second Year	Higher-middle Income	Residential Hall	Absent	5.3	63	3.41	Agree	Strongly agree	Agree	Agree	Agree	Agree	Agree	Strongly Agree	Strongly Agree	Strongly Agree	No	Yes	Yes	Yes	Yes	2	1	No	No	No	No	7	30	No	No	No
Male	Mathematical, Physical and Biological	Third Year	Lower-middle Income	Residential Hall	Absent	5.8	51	3.2	Agree	Agree	Agree	Agree	Agree	Agree	Agree	Agree	Agree	Agree	No	No	No	No	No	6	3	No	No	4	No	7	120	No	No	No
Male	Mathematical, Physical and Biological	Third Year	Lower-middle Income	Residential Hall	Absent	5.1	68	3.2	Disagree	Agree	Disagree	Strongly disagree	Disagree	Strongly disagree	Strongly disagree	Agree	Agree	Agree	No	Yes	No	No	No	3	1	7	60	7	60	7	60	No	No	No
Male	Mathematical, Physical and Biological	Third Year	Lower-middle Income	Residential Hall	Absent	5.1	87	3	Disagree	Disagree	Agree	Disagree	Agree	Disagree	Disagree	Agree	Agree	Agree	No	No	No	No	Yes	5	1	No	No	No	No	No	No	No	No	No
Male	Mathematical, Physical and Biological	Second Year	Lower-middle Income	Residential Hall	Absent	5.5	52	3.45	Strongly agree	Strongly agree	Strongly disagree	Strongly Agree	Strongly disagree	Strongly Agree	Agree	Disagree	Disagree	Strongly disagree	No	Yes	No	Yes	No	3	1	5	20	5	30	7	40	No	No	No
Female	Mathematical, Physical and Biological	Third Year	Lower-middle Income	Residential Hall	Present	5.1	46	3.75	Agree	Disagree	Disagree	Agree	Agree	Agree	Agree	Disagree	Disagree	Disagree	No	Yes	Yes	Yes	Yes	3	7	No	No	No	No	No	No	No	No	No
Male	Mathematical, Physical and Biological	Third Year	Higher-middle Income	Residential Hall	Absent	6	61	3.24	Agree	Disagree	Strongly Agree	Agree	Strongly Agree	Strongly Agree	Strongly Agree	Agree	Agree	Agree	No	Yes	No	Yes	No	3	1	5	60	5	180	4	30	No	No	No
Female	Mathematical, Physical and Biological	Third Year	Poor Income	Residential Hall	Absent	5.3	82	3.55	Strongly agree	Strongly agree	Agree	Strongly Agree	Agree	Disagree	Disagree	Strongly Agree	Agree	Agree	No	Yes	No	Yes	No	3	2	No	No	5	25	4	10	600	No	No
Female	Mathematical, Physical and Biological	Third Year	Lower-middle Income	Residential Hall	Absent	5.2	61	3	Strongly agree	Strongly agree	Agree	Strongly Agree	Agree	Disagree	Agree	Strongly Agree	Strongly Agree	Strongly Agree	Yes	No	No	Yes	No	4	2	No	No	No	No	No	10	No	No	No
Male	Mathematical, Physical and Biological	Third Year	Lower-middle Income	Residential Hall	Absent	5.1	82	3.42	Agree	Agree	Disagree	Agree	Disagree	Disagree	Disagree	Strongly Agree	Agree	Strongly Agree	No	Yes	No	Yes	Yes	2	1	7	60	No	No	7	20	No	No	No
Male	Mathematical, Physical and Biological	Third Year	Higher-middle Income	Residential Hall	Absent	5.5	56	3.45	Agree	Agree	Disagree	Disagree	Agree	Agree	Strongly Agree	Strongly Agree	Agree	Agree	No	Yes	No	No	No	3	1	5	120	5	129	7	No	No	No	No
Female	Mathematical, Physical and Biological	Masters	Higher-middle Income	Home	Absent	5.4	60	3.15	Disagree	Strongly disagree	Agree	Disagree	Strongly disagree	Strongly disagree	Disagree	Disagree	Strongly disagree	Strongly disagree	Yes	No	Yes	No	Yes	3	1	3	240	5	240	No	No	60	No	No
Male	Mathematical, Physical and Biological	Third Year	Higher-middle Income	Residential Hall	Absent	6.3	91	3.36	Disagree	Disagree	Strongly disagree	Strongly disagree	Strongly disagree	Strongly disagree	Strongly disagree	Agree	Agree	Disagree	Yes	Yes	No	No	No	2	0	No	No	No	No	6	No	No	No	No
Male	Mathematical, Physical and Biological	Masters	Lower-middle Income	Residential Hall	Absent	5.4	64	3.22	Strongly agree	Strongly agree	Strongly Agree	Strongly Agree	Strongly Agree	Strongly Agree	Agree	Strongly Agree	Strongly Agree	Strongly Agree	No	No	No	No	No	2	2	No	No	No	No	No	No	No	No	No
Male	Mathematical, Physical and Biological	Third Year	Lower-middle Income	Residential Hall	Absent	5.1	71	3.39	Disagree	Agree	Disagree	Disagree	Disagree	Strongly disagree	Agree	Agree	Disagree	Disagree	Yes	No	No	No	No	2	1	No	No	No	No	No	No	No	No	No
Female	Mathematical, Physical and Biological	Third Year	Lower-middle Income	Home	Present	5.1	49.4	3.6	Strongly agree	Strongly agree	Disagree	Agree	Agree	Agree	Agree	Agree	Agree	Agree	No	No	No	Yes	Yes	2	2	No	No	No	No	6	30	No	No	No
Male	Mathematical, Physical and Biological	Masters	Lower-middle Income	Residential Hall	Present	5.6	65	3.2	Agree	Strongly agree	Disagree	Agree	Strongly Agree	Agree	Agree	Strongly Agree	Agree	Strongly Agree	No	No	No	No	Yes	3	1	1	60	1	160	4	15	300	No	No
Male	Mathematical, Physical and Biological	Third Year	Lower-middle Income	Residential Hall	Present	5.1	77	3.14	Agree	Agree	Disagree	Agree	Agree	Agree	Disagree	Agree	Agree	Agree	Yes	Yes	Yes	No	No	2	0	No	No	No	No	No	No	No	No	No
Female	Mathematical, Physical and Biological	Third Year	Poor Income	Home	Present	5	55	3.4	Strongly agree	Strongly agree	Agree	Strongly disagree	Strongly Agree	Strongly disagree	Agree	Strongly Agree	Strongly Agree	Strongly Agree	No	Yes	No	No	No	4	2	No	No	7	60	7	60	720	No	No
Female	Mathematical, Physical and Biological	Third Year	Higher-middle Income	Home	Absent	5.1	46	3.75	Strongly agree	Strongly agree	Strongly disagree	Agree	Agree	Agree	Agree	Agree	Agree	Agree	No	Yes	Yes	Yes	No	3	2	No	No	7	No	7	No	No	No	No
Female	Mathematical, Physical and Biological	Third Year	Lower-middle Income	Home	Absent	5.3	50	3.45	Strongly agree	Strongly agree	Strongly disagree	Strongly Agree	Disagree	Strongly Agree	Strongly Agree	Agree	Agree	Agree	No	Yes	No	Yes	No	4	1	1	30	No	30	7	No	No	No	No
Female	Mathematical, Physical and Biological	Third Year	Lower-middle Income	Home	Absent	5	55	3.88	Strongly agree	Strongly agree	Strongly disagree	Strongly Agree	Strongly disagree	Strongly Agree	Strongly Agree	Disagree	Strongly disagree	Strongly disagree	No	No	No	No	No	4	1	No	No	No	No	7	120	No	No	No
Male	Mathematical, Physical and Biological	Third Year	Higher-middle Income	Residential Hall	Absent	5.9	63	3.1	Agree	Agree	Agree	Agree	Agree	Agree	Agree	Agree	Agree	Strongly Agree	No	Yes	Yes	No	Yes	3	1	6	No	No	No	No	180	180	No	No
Male	Mathematical, Physical and Biological	Third Year	Lower-middle Income	Residential Hall	Absent	5.8	63	3.51	Strongly agree	Agree	Strongly disagree	Agree	Strongly disagree	Strongly Agree	Strongly Agree	Agree	Disagree	Disagree	No	Yes	No	No	Yes	3	1	No	No	5	120	7	120	60	No	No
Female	Mathematical, Physical and Biological	Second Year	High Income	Home	Present	5	86	3	Agree	Disagree	Agree	Disagree	Agree	Strongly disagree	Disagree	Strongly Agree	Strongly Agree	Agree	No	No	No	Yes	No	4	1	3	20	4	10	4	10	600	No	No
Female	Mathematical, Physical and Biological	Third Year	High Income	Home	Present	5.1	90	3.15	Strongly disagree	Strongly disagree	Strongly Agree	Disagree	Agree	Disagree	Strongly disagree	Agree	Agree	Strongly Agree	No	No	No	Yes	No	3	2	No	No	2	20	3	15	540	No	Yes
Male	Mathematical, Physical and Biological	Masters	Lower-middle Income	Residential Hall	Absent	5.4	90	3.21	Agree	Strongly disagree	Strongly Agree	Strongly disagree	Strongly Agree	Strongly disagree	Strongly disagree	Strongly Agree	Strongly Agree	Strongly Agree	No	No	No	Yes	No	3	3	No	No	No	No	7	10	720	No	No
Female	Mathematical, Physical and Biological	Fourth Year	Higher-middle Income	Residential Hall	Present	4.9	78	3.02	Agree	Disagree	Strongly Agree	Agree	Agree	Disagree	Disagree	Agree	Agree	Agree	No	No	No	Yes	No	3	1	No	No	7	30	No	No	420	No	Yes
Female	Mathematical, Physical and Biological	Third Year	Higher-middle Income	Residential Hall	Absent	5.3	55	3.6	Agree	Strongly disagree	Agree	Disagree	Agree	Agree	Agree	Agree	Strongly disagree	Agree	No	Yes	Yes	Yes	Yes	3	2	No	No	No	No	7	30	No	No	No
Male	Mathematical, Physical and Biological	Third Year	Lower-middle Income	Residential Hall	Absent	5.3	90	3.3	Disagree	Disagree	Agree	Disagree	Agree	Disagree	Disagree	Strongly Agree	Strongly Agree	Agree	No	Yes	Yes	Yes	No	3	2	No	No	4	20	7	10	540	No	No
Female	Mathematical, Physical and Biological	Third Year	Higher-middle Income	Residential Hall	Absent	5.3	62	3.46	Strongly agree	Agree	Disagree	Agree	Strongly Agree	Strongly Agree	Strongly Agree	Strongly Agree	Disagree	Strongly disagree	No	Yes	Yes	No	No	4	2	No	No	No	No	7	25	No	No	No
Female	Mathematical, Physical and Biological	Third Year	Higher-middle Income	Residential Hall	Absent	5.4	57	3.47	Strongly agree	Strongly agree	Disagree	Strongly Agree	Strongly disagree	Strongly Agree	Strongly Agree	Strongly Agree	Agree	Strongly disagree	No	Yes	Yes	Yes	No	3	2	No	No	No	No	8	30	No	No	No
Female	Mathematical, Physical and Biological	Second Year	Higher-middle Income	Home	Present	5	88	3.27	Agree	Disagree	Agree	Disagree	Strongly Agree	Disagree	Disagree	Strongly Agree	Agree	Agree	No	No	No	Yes	No	3	3	1	20	3	30	6	20	600	No	Yes
Female	Mathematical, Physical and Biological	Third Year	Lower-middle Income	Residential Hall	Present	5.4	62	3.67	Agree	Agree	Agree	Agree	Agree	Agree	Strongly Agree	Agree	Strongly Agree	Disagree	No	Yes	Yes	Yes	Yes	3	0	3	180	No	No	7	60	180	No	No
Female	Mathematical, Physical and Biological	Third Year	Higher-middle Income	Residential Hall	Absent	5.6	64	3.16	Agree	Agree	Disagree	Agree	Agree	Agree	Agree	Agree	Strongly disagree	Strongly disagree	No	Yes	No	No	No	4	2	No	No	No	No	2	60	960	No	No
Female	Mathematical, Physical and Biological	Third Year	Higher-middle Income	Residential Hall	Absent	5.2	59	3.72	Strongly agree	Strongly agree	Disagree	Strongly Agree	Agree	Strongly Agree	Strongly Agree	Strongly Agree	Disagree	Agree	No	Yes	No	Yes	No	3	1	No	No	No	No	1	5	No	No	No
Female	Mathematical, Physical and Biological	Third Year	Lower-middle Income	Residential Hall	Absent	5.6	63	3.62	Disagree	Agree	Strongly disagree	Strongly Agree	Strongly Agree	Strongly Agree	Strongly Agree	Disagree	Disagree	Strongly disagree	No	Yes	Yes	No	No	3	0	No	No	No	No	5	15	600	No	No
Male	Mathematical, Physical and Biological	Third Year	Lower-middle Income	Residential Hall	Absent	5.5	50	3.13	Agree	Agree	Strongly disagree	Agree	Disagree	Agree	Agree	Disagree	Agree	Disagree	No	No	No	Yes	No	4	2	No	No	1	60	7	30	120	No	No
Female	Mathematical, Physical and Biological	Third Year	Lower-middle Income	Residential Hall	Absent	5	68	3.87	Agree	Strongly agree	Disagree	Strongly disagree	Strongly disagree	Strongly Agree	Strongly disagree	Agree	Disagree	Disagree	No	Yes	No	Yes	No	3	1	No	No	No	No	8	30	No	No	No
Female	Mathematical, Physical and Biological	Third Year	Higher-middle Income	Residential Hall	Present	5.3	60	3.59	Agree	Agree	Strongly disagree	Strongly disagree	Strongly disagree	Strongly Agree	Strongly Agree	Disagree	Strongly Agree	Disagree	No	Yes	No	Yes	No	3	0	2	30	2	30	7	30	No	No	No
Male	Mathematical, Physical and Biological	Fourth Year	Lower-middle Income	Mess	Absent	5.11	72	3.93	Strongly disagree	Strongly disagree	Strongly disagree	Strongly disagree	Agree	Strongly Agree	Strongly Agree	Agree	Strongly disagree	Strongly disagree	No	Yes	Yes	No	Yes	4	2	No	No	No	No	7	420	712	No	No
Male	Social Science	Fourth Year	Higher-middle Income	Residential Hall	Absent	5.11	78	2.69	Strongly agree	Strongly agree	Agree	Agree	Strongly agree	Disagree	Disagree	Strongly Agree	Strongly Agree	Strongly Agree	No	Yes	No	Yes	Yes	3	1	7	300	2	120	7	60	960	No	No
Male	Mathematical, Physical and Biological	Fourth Year	Lower-middle Income	Residential Hall	Absent	5.8	76	3.42	Strongly disagree	Strongly disagree	Strongly disagree	Strongly disagree	Strongly Agree	Disagree	Strongly disagree	Strongly Agree	Strongly disagree	Strongly disagree	No	Yes	No	No	No	2	0	No	No	No	No	No	No	888	No	No
Female	Mathematical, Physical and Biological	Third Year	Lower-middle Income	Residential Hall	Absent	5.3	45	3.33	Disagree	Strongly disagree	Strongly disagree	Strongly disagree	Strongly Agree	Agree	Disagree	Strongly Agree	Strongly Agree	Strongly Agree	No	No	No	No	Yes	2	7	7	No	7	No	7	No	120	No	No
Male	Mathematical, Physical and Biological	Third Year	Poor Income	Residential Hall	Absent	5.7	50	3.47	Disagree	Strongly disagree	Strongly Agree	Strongly disagree	Strongly Agree	Strongly Agree	Strongly Agree	Strongly Agree	Strongly Agree	Strongly Agree	No	Yes	No	Yes	Yes	2	5	7	60	7	60	7	No	120	No	No
Female	Social Science	Fourth Year	Higher-middle Income	Residential Hall	Absent	5	50	3.7	Strongly agree	Strongly agree	Disagree	Agree	Agree	Agree	Agree	Strongly Agree	Agree	Agree	No	No	No	No	Yes	2	2	No	No	No	No	7	60	300	No	No
Female	Mathematical, Physical and Biological	Third Year	Lower-middle Income	Residential Hall	Absent	5.2	56	3.5	Agree	Agree	Disagree	Strongly Agree	Strongly Agree	Agree	Agree	Agree	Agree	Agree	No	Yes	No	Yes	No	3	1	No	No	No	No	5	60	No	No	No
Male	Social Science	Third Year	Lower-middle Income	Residential Hall	Absent	5.6	55	3.84	Agree	Strongly agree	Agree	Agree	Agree	Disagree	Disagree	Strongly Agree	Agree	Agree	No	Yes	No	No	Yes	2	2	No	No	3	30	7	No	No	Yes	Yes
Female	Mathematical, Physical and Biological	Third Year	Lower-middle Income	Residential Hall	Absent	5.2	48	3.6	Agree	Agree	Disagree	Disagree	Strongly Agree	Agree	Agree	Agree	Agree	Agree	No	Yes	Yes	Yes	No	4	2	No	No	3	60	5	No	No	No	No
Male	Social Science	Third Year	Lower-middle Income	Residential Hall	Absent	5.4	97	2.94	Agree	Agree	Agree	Agree	Strongly agree	Disagree	Disagree	Agree	Agree	Agree	No	Yes	No	Yes	No	3	1	7	No	7	No	7	No	No	No	Yes
Female	Mathematical, Physical and Biological	Third Year	Lower-middle Income	Residential Hall	Absent	5.3	60	3.76	Agree	Disagree	Disagree	Agree	Disagree	Agree	Agree	Agree	Agree	Agree	No	Yes	No	No	No	3	1	No	No	2	No	7	20	480	No	No
Female	Mathematical, Physical and Biological	Third Year	Lower-middle Income	Residential Hall	Absent	5.1	60	3.7	Agree	Agree	Disagree	Agree	Disagree	Strongly Agree	Strongly Agree	Strongly Agree	Agree	Disagree	No	Yes	Yes	Yes	Yes	3	2	2	30	No	No	4	No	No	No	No
Female	Social Science	Third Year	Lower-middle Income	Residential Hall	Present	5.4	76	3.25	Strongly agree	Strongly disagree	Agree	Strongly disagree	Agree	Disagree	Agree	Agree	Disagree	Disagree	No	Yes	No	Yes	No	3	2	No	No	No	No	7	120	No	No	No
Female	Mathematical, Physical and Biological	Third Year	Higher-middle Income	Residential Hall	Absent	5.5	62	3.2	Strongly agree	Agree	Strongly disagree	Agree	Disagree	Agree	Disagree	Agree	Strongly Agree	Disagree	No	Yes	No	No	No	5	2	No	No	No	No	No	No	No	No	No
Female	Social Science	Masters	Lower-middle Income	Residential Hall	Absent	5.4	40	3.49	Strongly agree	Strongly agree	Disagree	Strongly disagree	Disagree	Strongly Agree	Agree	Strongly Agree	Strongly Agree	Strongly Agree	No	Yes	Yes	No	Yes	4	1	No	No	2	180	4	10	310	No	No
Male	Social Science	Masters	Lower-middle Income	Residential Hall	Present	5.6	73	3.25	Agree	Agree	Agree	Agree	Agree	Disagree	Disagree	Agree	Agree	Agree	No	No	No	No	No	4	2	No	No	No	No	1	10	480	No	No
Female	Social Science	Third Year	High Income	Home	Absent	5.3	55	3.84	Agree	Agree	Strongly disagree	Strongly Agree	Strongly disagree	Agree	Disagree	Agree	Strongly disagree	Strongly Agree	Yes	No	No	No	Yes	2	1	No	No	No	No	No	No	No	No	No
Female	Mathematical, Physical and Biological	Third Year	Higher-middle Income	Residential Hall	Present	5.3	56	3.5	Agree	Agree	Disagree	Agree	Disagree	Agree	Agree	Agree	Agree	Agree	No	Yes	No	Yes	No	3	1	1	60	No	No	7	30	No	No	No
Female	Mathematical, Physical and Biological	Third Year	Lower-middle Income	Residential Hall	Absent	5.3	54.5	3.13	Strongly agree	Strongly agree	Strongly Agree	Agree	Strongly Agree	Strongly Agree	Agree	Strongly Agree	Strongly Agree	Strongly Agree	No	No	No	No	Yes	3	1	No	No	No	No	3	120	No	No	No
Male	Mathematical, Physical and Biological	Third Year	Lower-middle Income	Residential Hall	Absent	5.8	61	3.45	Strongly agree	Strongly agree	Strongly disagree	Agree	Disagree	Agree	Agree	Strongly Agree	Disagree	Disagree	No	Yes	No	No	Yes	3	2	5	No	3	No	No	No	No	No	Yes
Male	Mathematical, Physical and Biological	Third Year	Lower-middle Income	Residential Hall	Absent	5.6	57	3.2	Strongly agree	Strongly agree	Disagree	Disagree	Agree	Agree	Strongly Agree	Strongly Agree	Disagree	Agree	No	Yes	No	Yes	No	3	2	3	120	2	No	7	240	420	No	No
Male	Mathematical, Physical and Biological	Second Year	High Income	Residential Hall	Present	5.5	80	3.75	Disagree	Strongly disagree	Disagree	Strongly disagree	Disagree	Disagree	Strongly Agree	Agree	Agree	Agree	No	Yes	Yes	No	No	4	2	No	No	No	No	7	30	240	No	No
Female	Mathematical, Physical and Biological	Second Year	Higher-middle Income	Residential Hall	Absent	5.3	68	3.03	Agree	Disagree	Disagree	Disagree	Disagree	Disagree	Disagree	Agree	Agree	Agree	No	Yes	No	Yes	No	3	2	No	No	1	10	No	No	No	No	No
Male	Mathematical, Physical and Biological	Masters	Higher-middle Income	Home	Absent	5.2	87	3.1	Agree	Agree	Strongly disagree	Agree	Strongly agree	Disagree	Strongly disagree	Strongly Agree	Strongly Agree	Strongly Agree	Yes	Yes	No	No	No	2	3	No	No	No	10	No	No	No	No	No
Female	Mathematical, Physical and Biological	Second Year	Higher-middle Income	Residential Hall	Absent	5.2	59	3.86	Agree	Strongly agree	Strongly disagree	Strongly Agree	Strongly Agree	Strongly Agree	Strongly Agree	Strongly Agree	Agree	Disagree	No	No	Yes	Yes	No	3	1	2	No	No	No	4	20	No	No	No
Female	Mathematical, Physical and Biological	Second Year	Lower-middle Income	Residential Hall	Absent	5.3	60	3.86	Agree	Strongly agree	Strongly disagree	Agree	Agree	Strongly Agree	Agree	Strongly disagree	Strongly Agree	Strongly disagree	No	Yes	Yes	Yes	Yes	3	No	No	No	No	No	3	10	No	No	No
Female	Mathematical, Physical and Biological	Second Year	Higher-middle Income	Residential Hall	Absent	5.3	46	3.9	Strongly agree	Strongly agree	Strongly disagree	Strongly Agree	Strongly Agree	Strongly Agree	Strongly Agree	Strongly Agree	Strongly disagree	Strongly Agree	Yes	Yes	Yes	Yes	No	3	2	1	30	3	30	5	420	No	No	No
Male	Business Studies	Fourth Year	Poor Income	Residential Hall	Absent	5.9	78	3.55	Disagree	Strongly disagree	Disagree	Strongly disagree	Agree	Disagree	Strongly disagree	Strongly Agree	Agree	Agree	No	Yes	Yes	Yes	Yes	3	0	No	No	No	No	4	10	No	No	No
Female	Mathematical, Physical and Biological	Fourth Year	Higher-middle Income	Home	Absent	5.2	66	3.17	Strongly agree	Strongly disagree	Strongly disagree	Strongly disagree	Strongly Agree	Disagree	Strongly disagree	Strongly Agree	Disagree	Disagree	No	Yes	No	No	No	3	2	No	No	No	No	5	15	No	No	No
Female	Mathematical, Physical and Biological	Fourth Year	Higher-middle Income	Home	Present	5.3	64	3.49	Strongly agree	Strongly agree	Strongly disagree	Strongly Agree	Strongly disagree	Strongly Agree	Strongly Agree	Strongly Agree	Strongly disagree	Strongly disagree	No	Yes	Yes	Yes	No	2	4	3	60	No	No	7	20	240	No	No
Female	Mathematical, Physical and Biological	Fourth Year	High Income	Residential Hall	Absent	5	57	2.69	Strongly agree	Strongly agree	Strongly Agree	Agree	Disagree	Strongly Agree	Disagree	Disagree	Strongly Agree	Strongly Agree	No	Yes	No	No	No	3	2	No	No	No	No	No	No	No	No	No
Male	Arts and Humanities	Third Year	Higher-middle Income	Residential Hall	Absent	5.9	88	3.13	Strongly agree	Strongly disagree	Disagree	Disagree	Disagree	Disagree	Strongly disagree	Strongly Agree	Agree	Strongly Agree	No	Yes	No	No	No	2	1	5	60	6	20	6	10	600	No	No
Female	Mathematical, Physical and Biological	Masters	Lower-middle Income	Home	Absent	5.6	70	3.7	Agree	Agree	Disagree	Agree	Disagree	Agree	Disagree	Strongly Agree	Agree	Disagree	No	Yes	No	Yes	No	3	1	2	40	No	No	4	40	No	No	No
Male	Mathematical, Physical and Biological	Third Year	Lower-middle Income	Residential Hall	Present	5.8	65	3.93	Disagree	Agree	Strongly disagree	Agree	Disagree	Strongly Agree	Agree	Agree	Agree	Disagree	No	Yes	No	Yes	Yes	3	1	No	No	No	No	7	180	360	No	No
Male	Mathematical, Physical and Biological	Third Year	Higher-middle Income	Residential Hall	Absent	5.5	74	3.28	Strongly agree	Strongly disagree	Strongly disagree	Strongly disagree	Strongly Agree	Strongly Agree	Strongly disagree	Strongly Agree	Strongly Agree	Strongly disagree	No	No	Yes	Yes	No	3	1	No	No	No	No	4	30	420	No	No
Male	Mathematical, Physical and Biological	Masters	Lower-middle Income	Residential Hall	Absent	5.7	76	3.26	Disagree	Disagree	Disagree	Agree	Disagree	Agree	Disagree	Agree	Disagree	Disagree	No	Yes	No	Yes	Yes	3	2	No	No	No	No	7	30	No	No	No
Male	Mathematical, Physical and Biological	Masters	Higher-middle Income	Home	Absent	5.6	85	3.37	Agree	Agree	Strongly agree	Disagree	Strongly agree	Disagree	Disagree	Agree	Strongly Agree	Strongly Agree	Yes	Yes	No	Yes	No	3	2	4	120	7	360	7	300	600	No	No
Female	Mathematical, Physical and Biological	Masters	Higher-middle Income	Home	Absent	5.1	75	3.44	Agree	Agree	Strongly agree	Disagree	Agree	Strongly Agree	Disagree	Strongly Agree	Agree	Agree	No	Yes	No	Yes	No	3	1	2	30	No	No	5	30	480	No	No
Male	Mathematical, Physical and Biological	Second Year	Higher-middle Income	Residential Hall	Absent	5.8	70	3.59	Strongly agree	Strongly agree	Agree	Agree	Agree	Strongly Agree	Strongly Agree	Strongly disagree	Strongly disagree	Agree	No	No	No	No	No	3	0	No	No	7	45	No	No	No	No	No
Male	Mathematical, Physical and Biological	Second Year	Poor Income	Residential Hall	Absent	5.7	67	3.34	Disagree	Disagree	Strongly disagree	Agree	Strongly Agree	Disagree	Strongly disagree	Disagree	Strongly disagree	Disagree	No	No	No	Yes	No	2	0	7	10	7	15	4	15	360	No	No
Female	Mathematical, Physical and Biological	Masters	Higher-middle Income	Residential Hall	Absent	5.1	50	3.75	Agree	Strongly agree	Strongly disagree	Agree	Agree	Agree	Agree	Agree	Agree	Agree	No	Yes	No	Yes	No	3	3	No	No	No	No	7	120	360	No	No
Male	Mathematical, Physical and Biological	Second Year	Lower-middle Income	Residential Hall	Absent	5.6	78	3.11	Agree	Strongly disagree	Disagree	Strongly disagree	Agree	Disagree	Strongly disagree	Agree	Strongly Agree	Agree	No	Yes	No	Yes	No	3	2	No	No	No	No	5	20	360	No	No
Female	Mathematical, Physical and Biological	Third Year	Higher-middle Income	Residential Hall	Absent	5.3	55	3.6	Agree	Agree	Disagree	Agree	Agree	Agree	Strongly Agree	Disagree	Strongly Agree	Strongly disagree	No	Yes	Yes	Yes	No	3	3	2	30	No	No	6	30	480	No	No
Male	Mathematical, Physical and Biological	Second Year	Lower-middle Income	Residential Hall	Absent	5.9	80	3.45	Agree	Agree	Agree	Agree	Agree	Disagree	Strongly disagree	Agree	Agree	Agree	No	Yes	Yes	Yes	Yes	2	1	No	No	No	No	7	20	No	No	No
Male	Mathematical, Physical and Biological	Second Year	Higher-middle Income	Residential Hall	Absent	5.4	70	3.28	Strongly disagree	Agree	Strongly disagree	Agree	Strongly Agree	Strongly disagree	Strongly Agree	Strongly Agree	Strongly Agree	Disagree	No	Yes	Yes	Yes	No	4	3	No	No	No	No	7	15	No	No	No
Female	Mathematical, Physical and Biological	Fourth Year	Higher-middle Income	Home	Absent	5.2	65	3	Strongly disagree	Strongly disagree	Strongly disagree	Disagree	Strongly disagree	Strongly disagree	Strongly Agree	Strongly Agree	Agree	Strongly disagree	No	Yes	Yes	Yes	No	3	1	5	75	No	No	7	46	No	No	No
Female	Mathematical, Physical and Biological	Masters	Lower-middle Income	Residential Hall	Absent	5	62	3.26	Strongly disagree	Agree	Strongly disagree	Disagree	Agree	Agree	Agree	Agree	Agree	Agree	No	Yes	Yes	Yes	No	4	1	No	No	No	No	2	15	No	No	No
Female	Mathematical, Physical and Biological	Masters	Higher-middle Income	Residential Hall	Absent	5.3	70	3.28	Strongly disagree	Strongly disagree	Strongly disagree	Disagree	Strongly disagree	Agree	Disagree	Strongly disagree	Strongly disagree	Strongly disagree	No	Yes	Yes	Yes	No	4	1	2	60	No	No	7	20	240	No	No
Female	Mathematical, Physical and Biological	Masters	Lower-middle Income	Residential Hall	Absent	5.1	48	3.4	Agree	Agree	Strongly disagree	Agree	Disagree	Strongly Agree	Strongly Agree	Strongly disagree	Strongly disagree	Strongly disagree	No	Yes	Yes	Yes	No	3	1	No	No	No	No	5	20	420	No	No
Male	Mathematical, Physical and Biological	Masters	Higher-middle Income	Home	Absent	5.6	84	3.11	Agree	Strongly disagree	Strongly Agree	Disagree	Strongly Agree	Strongly disagree	Disagree	Strongly Agree	Agree	Strongly Agree	No	Yes	Yes	Yes	Yes	3	1	No	No	No	No	6	20	360	No	No
Male	Mathematical, Physical and Biological	Masters	Lower-middle Income	Home	Absent	5.8	74	3.04	Agree	Strongly agree	Agree	Agree	Strongly Agree	Agree	Agree	Agree	Agree	Agree	No	Yes	Yes	Yes	No	3	1	3	20	4	14	7	30	No	No	No
Male	Mathematical, Physical and Biological	Masters	Lower-middle Income	Residential Hall	Absent	5.8	73	3.6	Strongly agree	Agree	Strongly Agree	Agree	Agree	Agree	Agree	Strongly Agree	Agree	Strongly Agree	No	Yes	No	Yes	No	2	1	No	No	4	12	7	20	900	No	No
Male	Mathematical, Physical and Biological	Masters	Lower-middle Income	Residential Hall	Absent	5.7	67	3.49	Agree	Strongly agree	Disagree	Agree	Agree	Agree	Disagree	Agree	Agree	Disagree	No	Yes	Yes	Yes	Yes	3	1	3	60	3	60	7	60	420	No	No
Male	Mathematical, Physical and Biological	Masters	Lower-middle Income	Residential Hall	Present	5.8	80	3.26	Strongly disagree	Strongly disagree	Strongly disagree	Disagree	Strongly disagree	Strongly Agree	Disagree	Agree	Strongly disagree	Strongly disagree	No	Yes	No	Yes	No	3	2	3	30	2	10	7	20	No	No	No
Male	Mathematical, Physical and Biological	Second Year	Poor Income	Residential Hall	Absent	5.7	57	3.2	Strongly agree	Strongly agree	Strongly disagree	Strongly Agree	Disagree	Strongly disagree	Strongly Agree	Agree	Agree	Strongly disagree	No	Yes	Yes	Yes	Yes	3	1	No	No	No	No	7	20	No	No	No
Male	Mathematical, Physical and Biological	Second Year	Higher-middle Income	Residential Hall	Present	5.7	50	3	Agree	Strongly disagree	Strongly disagree	Strongly disagree	Strongly disagree	Agree	Disagree	Agree	Strongly disagree	Agree	Yes	Yes	No	No	No	3	1	1	60	No	No	7	12	No	No	Yes
Male	Mathematical, Physical and Biological	Second Year	Higher-middle Income	Residential Hall	Absent	6	108	3.13	Agree	Agree	Strongly agree	Disagree	Agree	Agree	Disagree	Agree	Agree	Strongly Agree	No	Yes	No	No	No	1	2	No	No	7	60	7	30	300	No	No
Male	Mathematical, Physical and Biological	Second Year	Higher-middle Income	Home	Absent	5.1	95	3.32	Agree	Agree	Strongly agree	Disagree	Strongly agree	Disagree	Disagree	Agree	Agree	Disagree	No	Yes	No	No	No	3	1	No	No	No	No	5	30	No	No	No
Male	Mathematical, Physical and Biological	Second Year	Lower-middle Income	Home	Absent	5.9	71	3.87	Agree	Agree	Disagree	Agree	Agree	Agree	Strongly Agree	Agree	Agree	Agree	No	Yes	No	No	No	3	1	1	15	No	No	7	60	360	No	No
Male	Mathematical, Physical and Biological	Second Year	Higher-middle Income	Residential Hall	Absent	5.8	58	3.7	Strongly agree	Agree	Strongly disagree	Agree	Disagree	Agree	Agree	Agree	Strongly disagree	Strongly disagree	No	Yes	Yes	No	No	3	1	No	No	1	10	4	30	300	No	No
Female	Mathematical, Physical and Biological	Fourth Year	Higher-middle Income	Home	Present	4.11	58	3.67	Agree	Agree	Strongly disagree	Disagree	Strongly agree	Disagree	Disagree	Strongly agree	Strongly Agree	Strongly Agree	No	No	No	No	No	3	1	1	60	3	10	7	30	No	No	No
Male	Mathematical, Physical and Biological	Fourth Year	Lower-middle Income	Residential Hall	Present	5.7	75	3.57	Disagree	Strongly disagree	Disagree	Disagree	Agree	Strongly Agree	Disagree	Agree	Disagree	Strongly disagree	No	Yes	No	No	No	4	1	2	60	2	180	7	180	420	No	No
Male	Mathematical, Physical and Biological	Second Year	Higher-middle Income	Home	Absent	5.6	89	3.78	Agree	Agree	Agree	Disagree	Agree	Disagree	Strongly disagree	Disagree	Strongly Agree	Strongly Agree	No	Yes	No	No	No	2	2	2	No	1	No	7	30	540	No	No
Female	Mathematical, Physical and Biological	Second Year	Higher-middle Income	Home	Present	5.4	48	3.67	Agree	Agree	Disagree	Agree	Agree	Agree	Agree	Agree	Disagree	Strongly disagree	No	Yes	No	Yes	No	2	1	No	No	No	No	No	No	No	No	No
Male	Mathematical, Physical and Biological	Second Year	Higher-middle Income	Residential Hall	Absent	5.6	64	3.53	Agree	Agree	Strongly disagree	Agree	Agree	Agree	Agree	Agree	Disagree	Agree	No	No	Yes	No	No	3	1	No	No	5	300	5	60	400	No	No
Female	Mathematical, Physical and Biological	Second Year	Lower-middle Income	Residential Hall	Present	5.2	60	3.71	Strongly agree	Strongly agree	Disagree	Strongly Agree	Agree	Agree	Strongly Agree	Agree	Agree	Agree	No	Yes	No	Yes	No	3	1	1	No	No	No	5	No	No	No	No
Female	Mathematical, Physical and Biological	Third Year	Higher-middle Income	Residential Hall	Absent	5.2	54	3.2	Agree	Strongly agree	Disagree	Agree	Agree	Agree	Agree	Agree	Disagree	Agree	No	Yes	No	Yes	No	3	2	No	No	4	180	3	60	480	No	No
Female	Mathematical, Physical and Biological	Second Year	Lower-middle Income	Residential Hall	Absent	5	46	3.88	Strongly agree	Strongly agree	Disagree	Agree	Agree	Agree	Strongly Agree	Agree	Agree	Agree	No	Yes	No	Yes	No	4	1	No	No	No	No	3	15	720	No	No
Female	Mathematical, Physical and Biological	Third Year	Higher-middle Income	Residential Hall	Present	5.4	60	3.9	Agree	Agree	Disagree	Agree	Disagree	Agree	Disagree	Agree	Agree	Strongly disagree	No	No	No	No	No	2	2	No	No	No	No	1	No	No	No	No
Female	Mathematical, Physical and Biological	Third Year	Higher-middle Income	Residential Hall	Absent	5.8	63	3.78	Agree	Agree	Agree	Agree	Disagree	Agree	Disagree	Agree	Strongly Agree	Disagree	No	No	No	No	No	3	1	No	No	No	No	5	30	No	No	No
Female	Mathematical, Physical and Biological	Second Year	Higher-middle Income	Residential Hall	Present	5.3	62	3.85	Disagree	Agree	Disagree	Agree	Agree	Agree	Strongly Agree	Agree	Agree	Agree	No	Yes	No	Yes	No	3	2	No	No	No	No	No	No	No	No	No
Female	Mathematical, Physical and Biological	Third Year	Lower-middle Income	Residential Hall	Present	5.1	44	3.89	Agree	Agree	Disagree	Agree	Agree	Agree	Agree	Agree	Agree	Agree	No	Yes	Yes	Yes	No	3	1	No	No	No	No	7	30	No	No	No
Female	Mathematical, Physical and Biological	Third Year	Lower-middle Income	Residential Hall	Present	5.2	59	3.86	Strongly agree	Agree	Disagree	Agree	Disagree	Agree	Agree	Strongly Agree	Strongly Agree	Agree	No	Yes	Yes	Yes	No	3	1	No	No	No	No	4	No	No	No	No
Female	Mathematical, Physical and Biological	Second Year	Higher-middle Income	Residential Hall	Absent	5.2	55	3.7	Agree	Agree	Disagree	Agree	Agree	Agree	Strongly Agree	Agree	Strongly disagree	Strongly disagree	No	Yes	No	Yes	No	4	1	No	No	No	No	1	30	No	No	No
Female	Mathematical, Physical and Biological	Second Year	Higher-middle Income	Residential Hall	Absent	5.3	48	3.68	Agree	Agree	Strongly disagree	Agree	Agree	Agree	Agree	Agree	Agree	Agree	No	Yes	Yes	Yes	No	3	1	No	No	No	No	7	20	No	No	No
Female	Mathematical, Physical and Biological	Third Year	Higher-middle Income	Residential Hall	Absent	5.3	41	3.64	Agree	Agree	Disagree	Agree	Agree	Disagree	Agree	Agree	Agree	Disagree	No	Yes	No	Yes	No	4	2	1	70	No	130	3	190	No	No	No
Female	Mathematical, Physical and Biological	Second Year	Higher-middle Income	Residential Hall	Present	5	53	3.46	Strongly agree	Agree	Strongly disagree	Strongly disagree	Agree	Strongly Agree	Strongly Agree	Agree	Agree	Disagree	No	Yes	Yes	Yes	No	2	2	No	No	No	No	7	40	No	No	No
Female	Mathematical, Physical and Biological	Second Year	Higher-middle Income	Residential Hall	Absent	4.1	58	2.93	Agree	Agree	Agree	Disagree	Agree	Disagree	Strongly disagree	Strongly Agree	Strongly Agree	Strongly Agree	No	No	Yes	Yes	No	3	1	No	No	No	No	4	No	No	No	No
Female	Mathematical, Physical and Biological	Second Year	Higher-middle Income	Residential Hall	Absent	5.3	83	3.24	Strongly agree	Strongly agree	Strongly disagree	Disagree	Strongly agree	Disagree	Disagree	Agree	Agree	Agree	Yes	Yes	Yes	Yes	No	4	2	No	No	No	No	7	60	No	No	No
Female	Mathematical, Physical and Biological	Fourth Year	Higher-middle Income	Residential Hall	Absent	5.2	44	3	Strongly agree	Strongly agree	Disagree	Agree	Agree	Strongly Agree	Strongly Agree	Disagree	Agree	Strongly disagree	No	No	No	No	Yes	3	2	No	No	No	No	No	480	480	No	No
Female	Mathematical, Physical and Biological	Fourth Year	Higher-middle Income	Residential Hall	Present	4.11	68	3.13	Strongly agree	Agree	Disagree	Disagree	Strongly agree	Disagree	Strongly disagree	Agree	Agree	Strongly Agree	No	Yes	No	No	Yes	2	1	1	90	1	30	3	60	480	No	No
Female	Arts and Humanities	Second Year	Lower-middle Income	Residential Hall	Absent	5.2	90	3	Agree	Agree	Agree	Disagree	Agree	Agree	Disagree	Agree	Strongly Agree	Strongly Agree	No	No	Yes	No	Yes	3	0	No	No	No	No	3	15	No	No	No
Female	Arts and Humanities	Second Year	Lower-middle Income	Residential Hall	Present	5.5	78	3.02	Strongly agree	Agree	Agree	Disagree	Agree	Strongly disagree	Disagree	Agree	Strongly Agree	Agree	Yes	No	No	Yes	No	4	3	No	No	No	No	7	60	No	No	No
Female	Arts and Humanities	Third Year	Higher-middle Income	Residential Hall	Present	5.1	58	2.89	Agree	Agree	Strongly Agree	Disagree	Agree	Agree	Agree	Strongly Agree	Agree	Strongly Agree	No	Yes	No	Yes	No	4	2	No	No	No	No	4	60	300	No	No
Female	Arts and Humanities	Second Year	Higher-middle Income	Residential Hall	Present	5.7	72	2.77	Agree	Agree	Disagree	Agree	Disagree	Agree	Agree	Agree	Disagree	Disagree	No	No	Yes	No	No	3	3	No	No	No	No	3	10	120	No	No
Female	Arts and Humanities	Third Year	Higher-middle Income	Residential Hall	Absent	5.2	61	3.05	Agree	Agree	Strongly Agree	Agree	Strongly Agree	Agree	Disagree	Strongly Agree	Strongly Agree	Strongly Agree	No	No	No	Yes	Yes	2	1	No	No	No	No	2	10	420	No	No
Female	Arts and Humanities	Fourth Year	Higher-middle Income	Home	Absent	5.1	55	3.6	Strongly agree	Strongly agree	Strongly disagree	Agree	Strongly disagree	Strongly Agree	Strongly Agree	Disagree	Strongly disagree	Strongly disagree	No	Yes	Yes	No	No	3	1	3	60	1	No	No	No	No	No	No
Male	Arts and Humanities	Fourth Year	High Income	Residential Hall	Present	6	75	3.6	Disagree	Disagree	Disagree	Disagree	Disagree	Agree	Agree	Disagree	Agree	Disagree	Yes	Yes	Yes	Yes	Yes	4	2	2	150	2	190	3	130	600	Yes	No
Female	Arts and Humanities	Fourth Year	Higher-middle Income	Residential Hall	Absent	5.1	54	3.25	Agree	Agree	Strongly disagree	Agree	Agree	Agree	Agree	Agree	Agree	Strongly disagree	No	No	Yes	No	Yes	2	2	3	80	4	No	7	No	No	No	No
Male	Arts and Humanities	Fourth Year	Lower-middle Income	Residential Hall	Absent	5.6	50	3.33	Agree	Agree	Disagree	Agree	Agree	Agree	Agree	Disagree	Disagree	Disagree	No	Yes	No	Yes	Yes	3	2	No	No	No	No	7	10	No	No	No
Female	Arts and Humanities	Fourth Year	Higher-middle Income	Home	Absent	5.3	68	3.5	Disagree	Strongly disagree	Disagree	Disagree	Strongly disagree	Strongly disagree	Disagree	Agree	Strongly Agree	Strongly Agree	Yes	Yes	No	Yes	No	3	0	No	No	5	10	No	No	No	No	No
Male	Arts and Humanities	Fourth Year	Lower-middle Income	Residential Hall	Absent	5.4	75	3.2	Disagree	Strongly disagree	Disagree	Disagree	Agree	Strongly disagree	Agree	Strongly Agree	Agree	Agree	No	Yes	Yes	No	No	3	1	3	20	2	20	4	20	No	No	No
Male	Arts and Humanities	Fourth Year	Lower-middle Income	Residential Hall	Absent	5.7	75	3.34	Disagree	Disagree	Strongly Agree	Disagree	Agree	Strongly disagree	Disagree	Agree	Agree	Agree	No	Yes	No	No	No	2	1	No	No	No	No	7	80	560	No	No
Female	Arts and Humanities	Fourth Year	Lower-middle Income	Residential Hall	Absent	5.1	47	3.52	Strongly agree	Agree	Disagree	Agree	Agree	Strongly Agree	Strongly Agree	Strongly Agree	Disagree	Agree	No	Yes	Yes	Yes	No	3	1	2	30	2	30	No	No	40	No	No
Female	Arts and Humanities	Fourth Year	Higher-middle Income	Residential Hall	Absent	5.1	55	3.8	Strongly agree	Agree	Disagree	Agree	Agree	Strongly Agree	Strongly Agree	Strongly Agree	Disagree	Agree	No	Yes	Yes	Yes	No	3	2	No	No	No	No	7	60	No	No	No
Female	Arts and Humanities	Fourth Year	Higher-middle Income	Home	Present	5.1	60	3.45	Strongly agree	Strongly agree	Disagree	Agree	Agree	Agree	Disagree	Agree	Agree	Disagree	No	Yes	No	Yes	No	5	2	No	No	No	No	5	30	No	No	No
Female	Arts and Humanities	Fourth Year	Higher-middle Income	Residential Hall	Present	5.2	42	3.46	Disagree	Strongly disagree	Agree	Disagree	Strongly Agree	Disagree	Disagree	Strongly disagree	Strongly disagree	Strongly disagree	Yes	No	No	No	No	3	1	No	No	No	No	7	20	No	No	No
Female	Arts and Humanities	Fourth Year	Higher-middle Income	Residential Hall	Absent	5.2	67	3.4	Strongly disagree	Agree	Strongly disagree	Disagree	Strongly disagree	Strongly disagree	Disagree	Agree	Strongly disagree	Strongly disagree	Yes	Yes	Yes	Yes	No	3	1	No	No	No	No	3	20	No	No	No
Female	Arts and Humanities	Fourth Year	Lower-middle Income	Residential Hall	Present	4.11	60	3.25	Agree	Strongly agree	Agree	Disagree	Strongly agree	Agree	Strongly disagree	Agree	Agree	Agree	No	No	No	Yes	Yes	4	1	No	No	No	No	5	35	600	No	No
Female	Arts and Humanities	Fourth Year	Lower-middle Income	Mess	Absent	5.5	54	2.5	Agree	Agree	Strongly disagree	Agree	Agree	Agree	Strongly Agree	Strongly Agree	Strongly disagree	Strongly disagree	Yes	No	No	Yes	Yes	3	0	1	15	1	10	1	20	700	No	Yes
Male	Arts and Humanities	Fourth Year	Poor Income	Residential Hall	Absent	5.9	78	3.4	Disagree	Strongly agree	Disagree	Disagree	Disagree	Strongly disagree	Disagree	Strongly Agree	Strongly disagree	Disagree	No	Yes	Yes	No	Yes	3	2	No	No	No	No	7	180	No	No	No
Male	Arts and Humanities	Second Year	Lower-middle Income	Residential Hall	Absent	5.8	59	3.32	Agree	Agree	Disagree	Agree	Agree	Agree	Agree	Agree	Agree	Agree	Yes	Yes	Yes	No	No	5	2	2	120	3	60	3	120	300	No	No
Female	Arts and Humanities	Third Year	Lower-middle Income	Residential Hall	Present	4.9	47	3.62	Agree	Agree	Strongly Agree	Strongly disagree	Strongly disagree	Strongly disagree	Strongly disagree	Agree	Agree	Agree	No	Yes	No	Yes	No	3	2	No	No	No	No	5	30	No	No	No
Male	Arts and Humanities	Third Year	Higher-middle Income	Residential Hall	Absent	5.7	55	3.34	Agree	Agree	Disagree	Agree	Agree	Agree	Agree	Agree	Agree	Agree	No	No	Yes	Yes	Yes	2	1	No	No	No	No	7	30	No	No	No
Female	Social Science	Masters	Higher-middle Income	Home	Absent	5	55	3.8	Agree	Strongly agree	Strongly disagree	Strongly Agree	Agree	Strongly Agree	Strongly Agree	Agree	Disagree	Strongly disagree	No	Yes	No	Yes	No	3	1	1	20	1	20	7	30	900	No	No
Female	Social Science	Fourth Year	Poor Income	Residential Hall	Absent	5.4	46	3.74	Disagree	Disagree	Agree	Disagree	Agree	Disagree	Disagree	Agree	Agree	Agree	No	Yes	Yes	Yes	No	3	1	No	No	No	No	7	20	No	No	No
Male	Social Science	Masters	Lower-middle Income	Residential Hall	Absent	5.4	62	3.53	Agree	Agree	Disagree	Agree	Disagree	Agree	Agree	Agree	Disagree	Strongly disagree	Yes	Yes	No	Yes	No	4	2	2	30	No	No	2	50	300	No	No
Male	Social Science	Masters	Lower-middle Income	Residential Hall	Absent	5.7	70	3.69	Agree	Agree	Disagree	Strongly Agree	Strongly disagree	Agree	Disagree	Agree	Strongly disagree	Strongly Agree	No	No	No	Yes	No	4	2	7	No	No	No	7	15	300	No	No
Male	Social Science	Third Year	Higher-middle Income	Residential Hall	Absent	5.8	58	3.23	Strongly agree	Agree	Agree	Agree	Agree	Disagree	Agree	Agree	Agree	Agree	No	Yes	No	Yes	Yes	3	1	No	No	No	No	7	180	No	Yes	No
Male	Social Science	Third Year	Higher-middle Income	Residential Hall	Present	5.1	67	3.43	Strongly disagree	Strongly disagree	Disagree	Disagree	Strongly disagree	Strongly disagree	Disagree	Agree	Disagree	Strongly disagree	No	Yes	No	Yes	No	2	1	3	60	3	30	7	40	No	No	Yes
Male	Mathematical, Physical and Biological	Third Year	Lower-middle Income	Residential Hall	Present	5.7	93	3.06	Agree	Agree	Agree	Agree	Strongly agree	Disagree	Strongly disagree	Agree	Agree	Agree	No	Yes	No	No	Yes	3	3	No	No	No	No	6	20	No	No	Yes
Female	Arts and Humanities	Third Year	Lower-middle Income	Residential Hall	Absent	5	49	3.5	Agree	Agree	Agree	Agree	Strongly Agree	Disagree	Disagree	Agree	Strongly Agree	Strongly Agree	No	Yes	No	Yes	Yes	2	1	No	No	No	No	7	15	No	No	Yes
Male	Social Science	Third Year	Poor Income	Mess	Absent	5.7	71	3	Disagree	Agree	Disagree	Disagree	Disagree	Disagree	Disagree	Disagree	Disagree	Disagree	No	Yes	Yes	Yes	No	3	2	No	No	No	No	7	15	No	No	No
Female	Mathematical, Physical and Biological	Second Year	Higher-middle Income	Residential Hall	Absent	5.6	73	3.58	Disagree	Strongly disagree	Disagree	Disagree	Disagree	Strongly disagree	Agree	Strongly Agree	Strongly Agree	Disagree	No	No	No	Yes	No	2	2	1	No	1	No	3	No	No	No	No
Male	Social Science	Third Year	Lower-middle Income	Residential Hall	Present	5.1	113	2.6	Agree	Disagree	Agree	Disagree	Agree	Disagree	Strongly disagree	Strongly disagree	Strongly Agree	Strongly Agree	No	No	No	No	No	5	2	No	No	No	No	7	30	240	No	Yes
Male	Mathematical, Physical and Biological	Second Year	Lower-middle Income	Residential Hall	Absent	5.6	78	3.34	Strongly disagree	Strongly agree	Disagree	Strongly Agree	Disagree	Strongly disagree	Strongly Agree	Disagree	Disagree	Strongly Agree	No	Yes	No	Yes	No	4	2	1	No	No	No	5	60	300	No	No
Female	Social Science	Third Year	Higher-middle Income	Residential Hall	Absent	5.2	61	3.63	Agree	Agree	Disagree	Disagree	Agree	Disagree	Agree	Agree	Strongly Agree	Strongly Agree	Yes	Yes	No	Yes	No	3	2	2	No	2	No	7	No	No	No	No
Female	Mathematical, Physical and Biological	Masters	Lower-middle Income	Home	Absent	5.2	59	3.4	Strongly agree	Strongly agree	Strongly Agree	Disagree	Strongly Agree	Strongly Agree	Strongly Agree	Strongly Agree	Strongly Agree	Disagree	No	Yes	Yes	Yes	No	4	1	No	No	No	No	7	20	No	No	No
Male	Mathematical, Physical and Biological	Fourth Year	Lower-middle Income	Residential Hall	Absent	5.4	63	3.3	Agree	Agree	Disagree	Agree	Strongly disagree	Agree	Strongly Agree	Agree	Strongly disagree	Disagree	No	Yes	No	No	No	3	1	2	10	2	30	7	180	420	No	No
Male	Mathematical, Physical and Biological	Fourth Year	Lower-middle Income	Residential Hall	Absent	5.8	64	3.36	Agree	Agree	Disagree	Agree	Strongly disagree	Agree	Strongly Agree	Agree	Agree	Strongly disagree	No	Yes	No	Yes	No	3	2	No	No	No	No	7	60	450	No	No
Male	Mathematical, Physical and Biological	Fourth Year	Lower-middle Income	Home	Present	5.1	70	3.4	Disagree	Agree	Disagree	Strongly Agree	Strongly disagree	Agree	Agree	Disagree	Strongly disagree	Strongly disagree	No	Yes	No	Yes	Yes	3	2	2	60	1	60	7	45	600	No	No
Male	Mathematical, Physical and Biological	Fourth Year	Poor Income	Residential Hall	Absent	5.1	45	3.9	Strongly agree	Strongly agree	Strongly disagree	Strongly Agree	Agree	Strongly Agree	Strongly Agree	Strongly Agree	Agree	Strongly disagree	No	Yes	Yes	Yes	No	3	5	No	No	No	No	7	15	No	No	No
Female	Mathematical, Physical and Biological	Second Year	Higher-middle Income	Residential Hall	Absent	5	61	3.13	Agree	Strongly disagree	Strongly disagree	Agree	Disagree	Agree	Strongly Agree	Agree	Disagree	Disagree	No	No	No	Yes	Yes	3	2	No	No	2	No	7	No	No	No	No
Female	Mathematical, Physical and Biological	Fourth Year	Higher-middle Income	Home	Absent	5.2	60	3.7	Strongly agree	Strongly agree	Strongly Agree	Strongly Agree	Strongly Agree	Strongly Agree	Strongly disagree	Strongly Agree	Strongly Agree	Strongly Agree	No	Yes	No	No	No	5	1	No	No	No	No	7	15	300	No	No
Male	Mathematical, Physical and Biological	Masters	Lower-middle Income	Residential Hall	Absent	5.3	58	3.7	Strongly agree	Strongly agree	Disagree	Agree	Disagree	Agree	Agree	Agree	Disagree	Agree	No	Yes	Yes	Yes	No	3	1	No	No	3	30	7	20	240	No	No
Male	Mathematical, Physical and Biological	Fourth Year	Lower-middle Income	Home	Present	5.1	84	3.31	Agree	Strongly agree	Agree	Strongly Agree	Agree	Disagree	Strongly disagree	Agree	Agree	Agree	No	No	No	Yes	No	3	1	No	No	No	No	1	10	No	No	No
Male	Mathematical, Physical and Biological	Fourth Year	Lower-middle Income	Residential Hall	Present	5.1	95	3	Agree	Agree	Agree	Agree	Agree	Disagree	Disagree	Agree	Agree	Agree	No	No	No	Yes	Yes	2	1	7	60	7	120	7	20	No	No	No
Male	Mathematical, Physical and Biological	Fourth Year	Poor Income	Mess	Absent	5.5	62	3.79	Agree	Disagree	Strongly Agree	Strongly Agree	Strongly Agree	Disagree	Strongly Agree	Agree	Strongly Agree	Strongly Agree	No	No	Yes	No	Yes	4	0	No	No	No	No	2	50	360	No	No
Female	Mathematical, Physical and Biological	Third Year	Lower-middle Income	Home	Absent	5.6	68	3.9	Agree	Strongly agree	Disagree	Agree	Disagree	Agree	Agree	Strongly disagree	Agree	Agree	No	Yes	No	Yes	No	2	1	2	60	2	30	6	10	480	No	No
Male	Mathematical, Physical and Biological	Third Year	Higher-middle Income	Residential Hall	Present	5	78	2.92	Agree	Agree	Agree	Strongly Agree	Agree	Disagree	Disagree	Strongly Agree	Agree	Strongly Agree	No	Yes	No	No	No	4	1	No	No	5	50	5	30	240	No	No
Female	Mathematical, Physical and Biological	Third Year	Higher-middle Income	Home	Absent	5.1	53	3.9	Strongly agree	Agree	Agree	Agree	Agree	Agree	Disagree	Agree	Agree	Strongly Agree	No	Yes	No	Yes	No	3	2	No	No	No	No	5	60	No	No	No
Female	Mathematical, Physical and Biological	Third Year	Lower-middle Income	Home	Absent	5.3	48	3.74	Agree	Agree	Disagree	Agree	Disagree	Disagree	Agree	Agree	Agree	Agree	No	Yes	Yes	Yes	No	3	2	No	No	No	No	No	No	No	No	No
Female	Mathematical, Physical and Biological	Third Year	Lower-middle Income	Home	Absent	5.4	52	3.67	Agree	Agree	Disagree	Agree	Disagree	Agree	Agree	Agree	Agree	Agree	No	Yes	Yes	Yes	No	3	2	No	No	No	No	No	No	No	No	No
Female	Mathematical, Physical and Biological	Third Year	Higher-middle Income	Residential Hall	Absent	5	38	3.83	Agree	Strongly agree	Disagree	Agree	Disagree	Agree	Agree	Agree	Agree	Agree	No	No	No	No	Yes	4	2	No	No	No	No	No	No	No	No	No
Female	Mathematical, Physical and Biological	Third Year	Higher-middle Income	Home	Absent	5.2	60	3.9	Agree	Agree	Disagree	Agree	Agree	Agree	Agree	Agree	Disagree	Agree	No	No	No	No	No	3	1	No	No	No	No	5	40	300	No	No
Female	Mathematical, Physical and Biological	Third Year	Higher-middle Income	Residential Hall	Present	5.5	65	3.3	Agree	Agree	Disagree	Agree	Disagree	Agree	Agree	Agree	Disagree	Disagree	No	Yes	Yes	No	Yes	3	2	No	No	No	No	6	No	540	No	No
Female	Mathematical, Physical and Biological	Third Year	Lower-middle Income	Home	Present	5.2	63	2.67	Strongly disagree	Strongly agree	Agree	Strongly Agree	Strongly Agree	Strongly Agree	Disagree	Agree	Agree	Strongly disagree	No	Yes	No	Yes	No	3	1	No	No	No	No	7	10	No	No	No
Male	Mathematical, Physical and Biological	Third Year	Lower-middle Income	Home	Present	5.9	90	3.19	Agree	Strongly disagree	Strongly Agree	Agree	Strongly Agree	Disagree	Disagree	Strongly Agree	Strongly Agree	Agree	Yes	Yes	No	Yes	Yes	2	1	2	15	2	15	2	20	360	No	No
Male	Mathematical, Physical and Biological	Third Year	Lower-middle Income	Residential Hall	Absent	5.6	86	3	Agree	Strongly agree	Agree	Disagree	Agree	Disagree	Disagree	Strongly Agree	Strongly Agree	Strongly Agree	No	Yes	No	No	Yes	4	2	7	No	No	No	7	No	480	No	No
Male	Mathematical, Physical and Biological	Masters	Higher-middle Income	Residential Hall	Present	5.7	74	3.6	Strongly agree	Strongly agree	Agree	Disagree	Agree	Agree	Disagree	Agree	Strongly Agree	Agree	No	No	No	Yes	Yes	3	2	No	No	7	30	4	120	240	No	No
Male	Mathematical, Physical and Biological	Masters	Poor Income	Residential Hall	Absent	5.2	84	3	Agree	Agree	Agree	Agree	Agree	Strongly Agree	Disagree	Strongly Agree	Strongly Agree	Strongly Agree	No	Yes	Yes	Yes	Yes	2	4	1	240	2	69	7	30	300	No	No
Male	Mathematical, Physical and Biological	Fourth Year	Higher-middle Income	Residential Hall	Present	6.2	108	2.8	Agree	Strongly agree	Agree	Strongly disagree	Agree	Agree	Disagree	Agree	Agree	Agree	No	No	No	Yes	Yes	3	1	3	40	7	30	7	900	600	No	No
Male	Mathematical, Physical and Biological	Masters	Poor Income	Residential Hall	Absent	5.3	89	2.9	Strongly agree	Strongly agree	Agree	Strongly Agree	Agree	Strongly Agree	Strongly disagree	Agree	Strongly Agree	Disagree	No	Yes	No	Yes	Yes	3	1	7	40	No	No	7	20	480	Yes	Yes
Female	Social Science	Third Year	Higher-middle Income	Residential Hall	Absent	5.3	44	3.82	Agree	Agree	Disagree	Agree	Agree	Agree	Agree	Disagree	Strongly disagree	Strongly disagree	No	Yes	Yes	Yes	Yes	3	0	5	60	4	No	7	20	300	No	No
Male	Social Science	Second Year	Lower-middle Income	Residential Hall	Present	5.3	90	3.17	Agree	Agree	Agree	Disagree	Agree	Disagree	Disagree	Agree	Strongly Agree	Agree	No	Yes	No	No	Yes	2	1	1	30	1	60	7	30	No	No	No
Male	Social Science	Third Year	Lower-middle Income	Home	Present	5.7	60	3.72	Agree	Agree	Disagree	Strongly disagree	Agree	Strongly disagree	Disagree	Agree	Agree	Agree	No	No	Yes	Yes	No	3	2	1	60	4	60	1	300	600	No	No
Male	Social Science	Third Year	Lower-middle Income	Mess	Absent	5.7	62	3.97	Agree	Strongly agree	Disagree	Agree	Strongly disagree	Strongly Agree	Strongly Agree	Strongly disagree	Strongly disagree	Disagree	No	Yes	No	Yes	Yes	3	1	1	60	1	60	5	120	600	No	No
Male	Social Science	Third Year	Lower-middle Income	Mess	Absent	5.9	65	4	Agree	Agree	Disagree	Agree	Agree	Disagree	Agree	Strongly Agree	Agree	Agree	No	Yes	Yes	Yes	No	3	1	2	30	2	30	4	60	300	No	No
Female	Social Science	Third Year	Higher-middle Income	Residential Hall	Absent	5.4	65	3.46	Agree	Agree	Agree	Agree	Agree	Agree	Agree	Strongly Agree	Strongly disagree	Strongly disagree	No	Yes	No	Yes	Yes	2	0	No	No	No	No	5	No	No	No	No
Female	Social Science	Third Year	Higher-middle Income	Home	Absent	5.2	48	3.63	Strongly agree	Agree	Disagree	Agree	Agree	Agree	Strongly Agree	Agree	Agree	Disagree	No	Yes	No	Yes	No	3	2	No	No	No	No	3	20	No	No	No
Female	Social Science	Third Year	Higher-middle Income	Home	Absent	5.4	68	3.35	Strongly agree	Strongly disagree	Strongly disagree	Disagree	Disagree	Strongly disagree	Strongly Agree	Agree	Disagree	Agree	No	Yes	Yes	Yes	No	3	2	2	80	5	120	7	30	No	No	No
Female	Social Science	Third Year	Lower-middle Income	Residential Hall	Absent	5.3	65	3.3	Strongly agree	Strongly disagree	Disagree	Disagree	Disagree	Strongly disagree	Strongly Agree	Agree	Disagree	Agree	No	Yes	No	Yes	No	3	2	3	60	3	No	7	60	No	No	No
Male	Social Science	Third Year	Lower-middle Income	Mess	Absent	5.8	76	3.15	Agree	Strongly disagree	Disagree	Disagree	Strongly Agree	Agree	Disagree	Strongly Agree	Strongly Agree	Agree	No	No	Yes	Yes	No	3	2	1	No	No	No	7	30	No	No	No
Male	Social Science	Third Year	Higher-middle Income	Mess	Absent	5.6	55	3.75	Agree	Disagree	Disagree	Agree	Agree	Agree	Agree	Disagree	Agree	Agree	No	Yes	Yes	Yes	Yes	3	1	No	No	No	No	3	20	No	No	No
Male	Social Science	Third Year	Higher-middle Income	Residential Hall	Present	5.8	70	3.75	Agree	Agree	Agree	Disagree	Strongly disagree	Disagree	Disagree	Agree	Agree	Agree	Yes	Yes	Yes	Yes	Yes	4	1	3	120	3	60	7	40	600	No	No
Male	Mathematical, Physical and Biological	Masters	Lower-middle Income	Residential Hall	Absent	5.8	70	3.3	Disagree	Strongly agree	Strongly disagree	Strongly Agree	Strongly Agree	Strongly Agree	Strongly Agree	Strongly Agree	Agree	Agree	No	Yes	Yes	Yes	No	3	2	No	No	7	120	7	30	660	No	No
Female	Social Science	Third Year	Lower-middle Income	Residential Hall	Absent	5.3	50	3.73	Agree	Strongly agree	Disagree	Agree	Agree	Agree	Agree	Strongly Agree	Agree	Strongly Agree	No	Yes	No	No	No	3	1	2	60	2	60	7	30	No	No	No
Female	Social Science	Third Year	Lower-middle Income	Residential Hall	Absent	5.8	80	3.82	Agree	Strongly agree	Disagree	Disagree	Agree	Agree	Strongly disagree	Strongly disagree	Strongly Agree	Strongly Agree	No	Yes	No	No	Yes	2	3	No	No	No	Ni	6	20	No	No	No
Female	Social Science	Third Year	Lower-middle Income	Home	Present	5.3	68	3.37	Agree	Strongly disagree	Strongly disagree	Disagree	Disagree	Strongly Agree	Disagree	Agree	Strongly Agree	Strongly Agree	No	No	Yes	No	Yes	2	2	No	No	No	No	7	60	600	No	No
Male	Social Science	Third Year	Poor Income	Mess	Present	5.8	102	3.02	Agree	Agree	Disagree	Disagree	Agree	Agree	Disagree	Agree	Agree	Agree	No	No	No	No	Yes	1	2	No	No	No	No	No	No	No	No	Yes
Female	Social Science	Third Year	Lower-middle Income	Residential Hall	Present	5.2	54	3.5	Agree	Strongly agree	Agree	Disagree	Agree	Disagree	Disagree	Agree	Agree	Agree	No	No	No	No	No	2	1	No	No	No	No	5	No	No	No	No
Male	Mathematical, Physical and Biological	Fourth Year	Lower-middle Income	Residential Hall	Absent	5.6	75	2.89	Agree	Agree	Agree	Agree	Agree	Agree	Disagree	Agree	Agree	Strongly Agree	No	Yes	No	Yes	No	3	1	2	120	7	30	7	180	600	No	No
Male	Mathematical, Physical and Biological	Third Year	Lower-middle Income	Residential Hall	Absent	5.4	75	3.75	Strongly agree	Strongly disagree	Strongly disagree	Disagree	Disagree	Strongly disagree	Disagree	Agree	Disagree	Agree	No	Yes	No	Yes	No	2	1	No	No	No	No	7	30	660	Yes	Yes
Male	Social Science	Third Year	Lower-middle Income	Residential Hall	Absent	5.9	63	3.82	Agree	Agree	Disagree	Disagree	Agree	Agree	Agree	Strongly Agree	Agree	Agree	No	Yes	No	Yes	Yes	3	1	2	30	1	No	7	60	300	No	No
Male	Mathematical, Physical and Biological	Masters	Lower-middle Income	Residential Hall	Absent	5.4	63	3.72	Agree	Strongly agree	Strongly disagree	Strongly Agree	Disagree	Agree	Agree	Agree	Disagree	Disagree	No	Yes	No	No	No	4	2	7	30	7	30	7	30	360	No	No
Male	Social Science	Third Year	Lower-middle Income	Residential Hall	Absent	5.11	64	3.45	Agree	Strongly disagree	Disagree	Disagree	Agree	Agree	Disagree	Agree	Disagree	Disagree	No	Yes	No	Yes	Yes	3	1	1	120	No	No	7	60	480	No	No
Female	Business Studies	Second Year	Higher-middle Income	Residential Hall	Absent	5.1	53	3.4	Agree	Agree	Strongly Agree	Disagree	Agree	Strongly disagree	Strongly disagree	Agree	Strongly disagree	Strongly disagree	No	No	No	No	No	3	0	No	No	No	No	3	20	No	No	No
Male	Business Studies	Masters	Lower-middle Income	Residential Hall	Present	5.11	83	3.3	Agree	Agree	Strongly disagree	Disagree	Strongly Agree	Disagree	Strongly disagree	Agree	Agree	Agree	No	Yes	Yes	Yes	Yes	3	2	1	180	7	60	7	10	540	No	No
Male	Business Studies	Fourth Year	Higher-middle Income	Home	Absent	5.8	68	3.3	Agree	Strongly agree	Agree	Agree	Agree	Agree	Agree	Agree	Disagree	Strongly disagree	No	Yes	No	No	No	3	2	5	No	2	No	7	30	No	No	No
Male	Business Studies	Second Year	Poor Income	Residential Hall	Absent	5.4	60	3.8	Disagree	Agree	Strongly disagree	Disagree	Strongly disagree	Strongly Agree	Strongly Agree	Agree	Strongly disagree	Strongly disagree	No	Yes	No	Yes	Yes	2	3	No	No	No	No	5	No	No	No	No
Female	Business Studies	Third Year	Higher-middle Income	Residential Hall	Present	5.3	61	3.78	Agree	Agree	Disagree	Disagree	Disagree	Strongly Agree	Strongly Agree	Strongly Agree	Disagree	Strongly Agree	Yes	No	No	No	No	3	2	No	No	No	No	7	10	360	No	Yes
Male	Business Studies	Fourth Year	Higher-middle Income	Residential Hall	Absent	5.8	75	3.45	Agree	Agree	Disagree	Agree	Disagree	Agree	Disagree	Agree	Agree	Agree	No	No	No	Yes	No	3	1	1	60	2	60	2	30	No	Yes	Yes
Male	Business Studies	Fourth Year	High Income	Home	Absent	5.5	100	3.12	Strongly agree	Strongly agree	Strongly Agree	Strongly disagree	Agree	Disagree	Disagree	Strongly Agree	Agree	Agree	No	Yes	No	Yes	No	2	2	3	240	2	60	2	60	300	No	No
Male	Business Studies	Masters	Poor Income	Residential Hall	Present	5.1	105	3.61	Strongly agree	Strongly agree	Strongly Agree	Disagree	Strongly Agree	Disagree	Strongly disagree	Strongly Agree	Strongly Agree	Agree	No	No	No	No	Yes	3	3	2	300	3	120	7	60	240	No	No
Male	Business Studies	Fourth Year	Higher-middle Income	Home	Present	5.7	95	3.19	Disagree	Agree	Strongly Agree	Disagree	Disagree	Disagree	Strongly disagree	Strongly Agree	Strongly Agree	Strongly Agree	Yes	No	Yes	No	Yes	3	3	No	No	1	60	7	20	500	No	No
Male	Business Studies	Fourth Year	Lower-middle Income	Residential Hall	Present	5.8	98	3.33	Disagree	Strongly agree	Agree	Disagree	Agree	Disagree	Disagree	Agree	Agree	Strongly Agree	No	Yes	Yes	No	Yes	4	1	No	No	No	No	1	60	120	No	No
Male	Business Studies	Fourth Year	Lower-middle Income	Residential Hall	Present	5.9	85	3.5	Strongly disagree	Strongly disagree	Disagree	Disagree	Disagree	Strongly Agree	Disagree	Agree	Strongly disagree	Disagree	No	No	Yes	Yes	No	3	2	7	120	7	120	7	120	300	No	No
Male	Business Studies	Masters	Lower-middle Income	Residential Hall	Present	5.4	54	3.61	Strongly agree	Strongly agree	Disagree	Strongly Agree	Strongly Agree	Strongly Agree	Agree	Strongly Agree	Agree	Strongly disagree	No	Yes	Yes	No	Yes	3	1	No	No	No	No	5	25	240	No	No
Male	Business Studies	Fourth Year	Higher-middle Income	Home	Absent	6	90	3.3	Strongly disagree	Strongly disagree	Disagree	Disagree	Agree	Strongly disagree	Disagree	Agree	Agree	Disagree	No	Yes	Yes	No	No	3	2	2	60	3	180	5	120	600	No	No
Female	Business Studies	Third Year	Lower-middle Income	Home	Present	5.2	86	3.25	Agree	Agree	Agree	Disagree	Agree	Disagree	Disagree	Strongly disagree	Agree	Agree	Yes	No	No	Yes	No	3	3	No	No	No	No	7	30	No	No	No
Male	Mathematical, Physical and Biological	Third Year	Lower-middle Income	Residential Hall	Absent	5.2	67	3	Strongly agree	Agree	Agree	Agree	Disagree	Disagree	Strongly disagree	Strongly Agree	Disagree	Agree	No	Yes	No	Yes	Yes	2	2	1	60	5	60	7	30	480	Yes	Yes
Female	Mathematical, Physical and Biological	Masters	Higher-middle Income	Home	Present	5	85	3.5	Strongly agree	Agree	Agree	Strongly disagree	Disagree	Strongly disagree	Disagree	Strongly Agree	Strongly disagree	Agree	No	Yes	No	Yes	No	2	1	No	No	2	30	4	30	660	No	No
Male	Mathematical, Physical and Biological	Masters	Higher-middle Income	Residential Hall	Present	5.5	69	3	Strongly disagree	Strongly disagree	Strongly disagree	Strongly disagree	Strongly disagree	Agree	Disagree	Agree	Strongly disagree	Strongly disagree	Yes	No	Yes	No	Yes	2	1	No	No	7	120	7	60	30	No	No
Male	Mathematical, Physical and Biological	Fourth Year	Lower-middle Income	Residential Hall	Absent	5.6	82	2.89	Disagree	Agree	Disagree	Disagree	Disagree	Disagree	Disagree	Disagree	Disagree	Disagree	No	No	Yes	No	Yes	3	2	1	60	3	60	2	120	No	No	No
Female	Mathematical, Physical and Biological	Fourth Year	Lower-middle Income	Home	Present	5	56	3.45	Agree	Agree	Agree	Agree	Agree	Agree	Disagree	Strongly Agree	Agree	Agree	No	Yes	No	Yes	No	3	No	No	No	No	No	7	60	600	No	No
Male	Mathematical, Physical and Biological	Fourth Year	Lower-middle Income	Residential Hall	Present	5.7	80	3.33	Strongly disagree	Strongly disagree	Strongly disagree	Disagree	Strongly Agree	Disagree	Strongly disagree	Agree	Disagree	Strongly Agree	No	Yes	No	Yes	No	4	2	2	90	4	30	7	20	180	No	No
Male	Mathematical, Physical and Biological	Fourth Year	Higher-middle Income	Home	Present	5.7	102	3.46	Strongly agree	Agree	Agree	Strongly disagree	Agree	Disagree	Disagree	Strongly Agree	Agree	Agree	Yes	Yes	No	Yes	No	4	2	No	No	No	No	No	No	No	No	No
Male	Mathematical, Physical and Biological	Fourth Year	Lower-middle Income	Residential Hall	Absent	5.6	60	3.77	Agree	Agree	Disagree	Disagree	Agree	Agree	Agree	Agree	Agree	Agree	Yes	Yes	Yes	Yes	No	3	2	7	No	7	No	7	No	240	No	No
Female	Mathematical, Physical and Biological	Fourth Year	Higher-middle Income	Residential Hall	Absent	5.4	50	3.97	Strongly agree	Agree	Disagree	Agree	Agree	Agree	Agree	Strongly Agree	Strongly Agree	Strongly Agree	Yes	No	No	Yes	No	4	2	No	No	No	No	2	120	600	No	No
Female	Mathematical, Physical and Biological	Fourth Year	Lower-middle Income	Residential Hall	Present	5.7	72	3.56	Agree	Agree	Disagree	Agree	Agree	Agree	Agree	Agree	Agree	Agree	No	Yes	No	Yes	No	3	1	No	60	No	No	2	No	120	No	No
Male	Mathematical, Physical and Biological	Masters	Higher-middle Income	Residential Hall	Present	5.4	90	2.7	Strongly agree	Agree	Agree	Strongly disagree	Strongly disagree	Disagree	Disagree	Agree	Agree	Agree	No	No	Yes	Yes	Yes	2	3	6	60	2	60	No	No	420	No	Yes
Male	Mathematical, Physical and Biological	Third Year	Higher-middle Income	Home	Present	5.2	95	3.13	Agree	Agree	Agree	Strongly disagree	Agree	Disagree	Disagree	Strongly Agree	Strongly Agree	Agree	No	No	No	Yes	No	3	2	No	No	2	20	3	20	480	No	Yes
Female	Mathematical, Physical and Biological	Masters	Lower-middle Income	Home	Absent	5.4	54	3.35	Strongly agree	Strongly agree	Agree	Strongly Agree	Agree	Disagree	Strongly disagree	Strongly Agree	Agree	Disagree	No	No	No	No	No	3	6	1	30	No	No	2	No	5	No	No
Male	Mathematical, Physical and Biological	Third Year	Poor Income	Residential Hall	Absent	5.8	75	3.4	Agree	Agree	Disagree	Disagree	Agree	Disagree	Strongly disagree	Disagree	Agree	Agree	No	Yes	Yes	Yes	No	5	2	7	No	7	No	7	30	No	No	No
Male	Mathematical, Physical and Biological	Second Year	Lower-middle Income	Home	Absent	5.3	57	3.25	Agree	Agree	Disagree	Agree	Disagree	Agree	Agree	Agree	Disagree	Agree	No	Yes	Yes	No	No	3	3	No	No	2	30	7	120	No	No	No
Female	Mathematical, Physical and Biological	Third Year	Lower-middle Income	Residential Hall	Absent	5.3	61	3.24	Agree	Agree	Strongly disagree	Strongly Agree	Agree	Strongly Agree	Strongly Agree	Agree	Strongly disagree	Disagree	Yes	Yes	Yes	Yes	No	3	2	No	No	No	No	7	30	No	No	No
Male	Mathematical, Physical and Biological	Second Year	Lower-middle Income	Residential Hall	Absent	5.4	50	3.72	Strongly disagree	Strongly disagree	Disagree	Disagree	Agree	Disagree	Disagree	Agree	Disagree	Agree	Yes	No	No	No	No	3	2	No	No	No	No	7	10	300	No	No
Male	Mathematical, Physical and Biological	Third Year	Higher-middle Income	Residential Hall	Absent	5.6	63	3.75	Agree	Strongly agree	Strongly disagree	Strongly Agree	Disagree	Strongly Agree	Strongly Agree	Agree	Strongly disagree	Strongly disagree	No	No	Yes	Yes	Yes	2	1	No	No	No	No	No	No	No	No	No
Female	Mathematical, Physical and Biological	Third Year	Lower-middle Income	Home	Absent	5.3	58	3.6	Agree	Strongly agree	Strongly disagree	Strongly Agree	Agree	Strongly Agree	Strongly Agree	Agree	Disagree	Strongly disagree	No	Yes	No	No	No	3	2	No	No	No	50	7	30	120	No	No
Female	Mathematical, Physical and Biological	Third Year	Higher-middle Income	Residential Hall	Absent	4.9	69	3.46	Agree	Disagree	Agree	Strongly disagree	Agree	Strongly disagree	Strongly disagree	Agree	Disagree	Agree	No	No	No	Yes	Yes	2	2	No	No	No	No	No	No	No	No	No
Male	Mathematical, Physical and Biological	Third Year	High Income	Home	Present	6	89	3.83	Strongly disagree	Disagree	Agree	Strongly disagree	Strongly Agree	Disagree	Strongly disagree	Strongly Agree	Strongly disagree	Strongly Agree	Yes	No	No	Yes	No	1	7	7	240	No	No	7	10	No	Yes	Yes
Male	Mathematical, Physical and Biological	Fourth Year	Higher-middle Income	Home	Absent	5.8	80	3.45	Disagree	Agree	Disagree	Disagree	Agree	Disagree	Strongly disagree	Strongly Agree	Agree	Agree	No	Yes	No	Yes	No	3	1	No	No	No	No	5	30	420	No	No
Male	Mathematical, Physical and Biological	Masters	Lower-middle Income	Residential Hall	Present	5.1	70	3.33	Agree	Strongly agree	Agree	Disagree	Agree	Disagree	Disagree	Agree	Agree	Agree	No	Yes	No	Yes	Yes	3	3	5	60	5	60	7	60	480	No	No
Male	Mathematical, Physical and Biological	Third Year	Higher-middle Income	Home	Absent	5.3	56	3.4	Agree	Agree	Disagree	Agree	Disagree	Agree	Agree	Agree	Agree	Agree	Yes	No	Yes	Yes	No	3	2	No	No	No	120	No	60	No	No	No
Male	Mathematical, Physical and Biological	Masters	Lower-middle Income	Home	Present	5.7	80	3.17	Disagree	Strongly disagree	Disagree	Disagree	Agree	Strongly Agree	Strongly Agree	Disagree	Agree	Agree	No	Yes	Yes	Yes	Yes	3	No	2	No	1	No	3	No	No	No	No
Male	Mathematical, Physical and Biological	Masters	High Income	Home	Present	5.6	85	3.23	Agree	Agree	Agree	Agree	Agree	Disagree	Disagree	Strongly disagree	Agree	Agree	No	Yes	No	Yes	No	3	1	2	60	No	No	7	20	480	No	No
Female	Mathematical, Physical and Biological	Masters	Poor Income	Mess	Absent	5.7	73	3.3	Strongly disagree	Disagree	Disagree	Agree	Disagree	Agree	Disagree	Agree	Disagree	Disagree	Yes	Yes	No	Yes	No	2	1	7	65	1	185	7	480	300	Yes	No
Male	Mathematical, Physical and Biological	Second Year	Lower-middle Income	Residential Hall	Absent	5.11	53	3.14	Disagree	Agree	Agree	Agree	Disagree	Disagree	Disagree	Agree	Disagree	Disagree	No	Yes	No	No	Yes	3	No	No	No	No	No	7	15	600	No	Yes
Male	Social Science	Fourth Year	Poor Income	Residential Hall	Absent	5.6	65	3.12	Agree	Agree	Disagree	Agree	Agree	Agree	Agree	Agree	Disagree	Agree	No	Yes	Yes	Yes	No	3	1	No	No	No	No	7	30	No	No	No
Male	Social Science	Fourth Year	Higher-middle Income	Residential Hall	Absent	5.1	62	3.67	Disagree	Strongly disagree	Strongly disagree	Disagree	Disagree	Agree	Strongly disagree	Agree	Disagree	Strongly disagree	No	No	No	No	Yes	3	2	3	30	3	30	4	30	180	Yes	Yes
Male	Social Science	Fourth Year	Higher-middle Income	Residential Hall	Absent	5.7	72	3.48	Strongly agree	Agree	Disagree	Strongly Agree	Strongly disagree	Strongly Agree	Agree	Agree	Disagree	Strongly disagree	No	No	No	No	No	2	2	No	No	2	No	3	20	240	Yes	Yes
Male	Social Science	Masters	Higher-middle Income	Residential Hall	Present	5.7	95	3.6	Agree	Agree	Agree	Disagree	Agree	Disagree	Strongly Agree	Agree	Agree	Agree	No	No	No	Yes	Yes	2	6	No	No	No	No	3	20	420	No	Yes
Male	Business Studies	Masters	Lower-middle Income	Residential Hall	Present	5.5	65	3.3	Strongly agree	Strongly agree	Disagree	Agree	Strongly Agree	Strongly Agree	Strongly Agree	Strongly Agree	Disagree	Disagree	No	No	No	Yes	Yes	3	1	No	No	No	No	7	30	420	No	No
Male	Business Studies	Fourth Year	Higher-middle Income	Residential Hall	Present	5.6	80	3.63	Agree	Agree	Disagree	Agree	Disagree	Agree	Disagree	Strongly Agree	Disagree	Agree	No	No	No	No	Yes	2	2	1	No	1	No	3	15	480	No	Yes
Male	Business Studies	Masters	Higher-middle Income	Residential Hall	Absent	5.3	62	3.16	Disagree	Strongly agree	Strongly disagree	Agree	Strongly disagree	Strongly Agree	Strongly Agree	Strongly Agree	Disagree	Disagree	No	Yes	No	No	Yes	3	1	No	No	No	No	7	60	420	No	No
Male	Mathematical, Physical and Biological	Second Year	Lower-middle Income	Residential Hall	Absent	5.4	54	3.74	Agree	Agree	Disagree	Strongly Agree	Disagree	Disagree	Disagree	Strongly Agree	Strongly disagree	Strongly Agree	No	No	No	No	No	3	1	1	No	No	No	5	20	No	No	No
Male	Business Studies	Fourth Year	Higher-middle Income	Residential Hall	Absent	5.7	75	3.08	Strongly disagree	Strongly disagree	Disagree	Disagree	Agree	Agree	Agree	Agree	Disagree	Strongly disagree	No	Yes	No	No	Yes	2	1	5	120	5	120	6	20	420	No	Yes
Male	Mathematical, Physical and Biological	Second Year	Lower-middle Income	Mess	Absent	5.7	75	3.19	Strongly disagree	Strongly disagree	Strongly disagree	Disagree	Disagree	Agree	Strongly disagree	Strongly Agree	Strongly disagree	Strongly disagree	No	Yes	No	No	No	3	1	No	No	No	No	7	45	120	No	No
Female	Mathematical, Physical and Biological	Second Year	Lower-middle Income	Home	Absent	4.1	52	3.28	Disagree	Strongly disagree	Agree	Disagree	Agree	Disagree	Disagree	Agree	Agree	Strongly Agree	No	Yes	No	Yes	No	5	2	No	No	No	10	1	10	600	No	No
Female	Mathematical, Physical and Biological	Second Year	Lower-middle Income	Residential Hall	Absent	4.11	44	3.25	Agree	Strongly disagree	Disagree	Disagree	Disagree	Strongly disagree	Strongly Agree	Strongly Agree	Agree	Agree	No	Yes	Yes	Yes	No	2	2	No	No	No	No	5	60	No	No	No
Male	Business Studies	Masters	Higher-middle Income	Residential Hall	Absent	5.4	74	3.24	Strongly agree	Strongly disagree	Strongly disagree	Agree	Strongly disagree	Strongly disagree	Disagree	Agree	Disagree	Strongly disagree	No	No	No	Yes	No	3	2	7	20	7	20	No	No	600	No	No
Female	Mathematical, Physical and Biological	Second Year	Lower-middle Income	Residential Hall	Present	5.3	56	3.69	Agree	Strongly agree	Agree	Agree	Agree	Agree	Agree	Strongly Agree	Agree	Agree	No	Yes	No	Yes	No	3	2	No	No	No	No	7	60	720	No	No
Male	Business Studies	Masters	Lower-middle Income	Residential Hall	Present	5.7	90	3.36	Disagree	Strongly agree	Agree	Disagree	Strongly agree	Strongly Agree	Disagree	Agree	Agree	Agree	No	Yes	No	Yes	No	4	1	No	No	1	60	7	180	360	No	No
Female	Mathematical, Physical and Biological	Second Year	Lower-middle Income	Home	Present	5.3	55	3.47	Agree	Disagree	Disagree	Agree	Disagree	Agree	Disagree	Agree	Agree	Disagree	No	Yes	No	Yes	No	4	1	1	No	1	60	7	20	No	No	No
Female	Mathematical, Physical and Biological	Second Year	Lower-middle Income	Residential Hall	Absent	4.11	48	3.34	Strongly agree	Agree	Agree	Disagree	Strongly agree	Agree	Disagree	Strongly Agree	Agree	Agree	No	Yes	Yes	Yes	No	3	2	No	No	No	No	5	60	No	No	No
Male	Business Studies	Masters	High Income	Residential Hall	Absent	5.5	50	3.5	Strongly disagree	Disagree	Strongly disagree	Strongly Agree	Strongly Agree	Strongly disagree	Strongly disagree	Agree	Strongly Agree	Strongly Agree	No	No	No	No	Yes	2	3	No	No	No	No	7	15	202	No	No
Female	Mathematical, Physical and Biological	Fourth Year	Lower-middle Income	Home	Absent	5	48	3.68	Strongly agree	Strongly agree	Strongly disagree	Agree	Strongly disagree	Strongly Agree	Strongly disagree	Agree	Strongly disagree	Strongly disagree	No	Yes	No	Yes	No	4	2	No	No	No	No	7	20	No	No	No
Female	Business Studies	Third Year	Higher-middle Income	Home	Absent	5.1	52	3.74	Disagree	Agree	Disagree	Agree	Disagree	Agree	Agree	Agree	Agree	Agree	No	No	Yes	Yes	Yes	2	2	No	No	No	No	4	30	No	No	Yes
Male	Mathematical, Physical and Biological	Second Year	Lower-middle Income	Home	Absent	5.7	50	3.33	Agree	Agree	Agree	Agree	Agree	Agree	Agree	Agree	Agree	Agree	No	Yes	Yes	No	Yes	2	1	No	No	No	No	7	20	No	No	No
Male	Mathematical, Physical and Biological	Second Year	Lower-middle Income	Residential Hall	Absent	5.6	59	3.7	Disagree	Agree	Disagree	Agree	Disagree	Disagree	Disagree	Strongly disagree	Disagree	Strongly Agree	No	Yes	No	Yes	No	3	No	2	No	2	180	7	30	420	No	No
Female	Mathematical, Physical and Biological	Second Year	Higher-middle Income	Residential Hall	Absent	5.4	60	3.36	Strongly agree	Strongly agree	Strongly disagree	Strongly Agree	Strongly Agree	Strongly Agree	Strongly Agree	Strongly Agree	Strongly disagree	Strongly disagree	No	Yes	No	Yes	No	3	No	No	No	No	No	5	15	No	No	Yes
Male	Business Studies	Fourth Year	High Income	Home	Absent	5.8	79	3.23	Strongly disagree	Disagree	Strongly disagree	Agree	Agree	Strongly Agree	Disagree	Disagree	Strongly Agree	Disagree	No	Yes	No	Yes	No	4	0	No	No	No	No	No	No	No	No	No
Male	Business Studies	Fourth Year	Lower-middle Income	Residential Hall	Present	5.8	58	3.67	Strongly agree	Strongly agree	Strongly disagree	Strongly Agree	Strongly Agree	Strongly Agree	Agree	Strongly Agree	Strongly Agree	Strongly disagree	No	Yes	Yes	No	Yes	3	1	No	No	No	No	5	20	720	No	No
Male	Business Studies	Fourth Year	Higher-middle Income	Home	Absent	5.6	68	3.82	Agree	Strongly agree	Strongly disagree	Strongly Agree	Disagree	Agree	Disagree	Agree	Disagree	Agree	No	No	Yes	Yes	No	3	3	No	No	3	120	5	No	360	No	No
Male	Business Studies	Fourth Year	Lower-middle Income	Residential Hall	Absent	5.1	80	3	Strongly agree	Strongly agree	Agree	Disagree	Strongly agree	Strongly Agree	Disagree	Strongly Agree	Agree	Agree	No	Yes	No	No	No	4	1	5	60	3	40	7	50	480	No	No
Male	Business Studies	Third Year	High Income	Home	Present	5.6	80	3.25	Agree	Agree	Agree	Agree	Strongly Agree	Disagree	Disagree	Agree	Agree	Strongly Agree	Yes	Yes	No	No	Yes	3	2	No	No	1	No	2	No	No	Yes	Yes
Male	Business Studies	Fourth Year	Lower-middle Income	Residential Hall	Present	5.7	86	3.3	Agree	Disagree	Strongly Agree	Agree	Agree	Agree	Strongly disagree	Strongly Agree	Agree	Strongly disagree	Yes	Yes	No	No	Yes	2	2	No	No	No	No	2	No	No	No	No
Female	Business Studies	Third Year	Lower-middle Income	Home	Absent	5.5	75	3.55	Strongly disagree	Strongly agree	Disagree	Agree	Disagree	Agree	Disagree	Strongly disagree	Strongly disagree	Strongly disagree	Yes	Yes	Yes	No	Yes	2	1	No	No	1	60	4	30	No	No	No
Male	Business Studies	Fourth Year	Higher-middle Income	Mess	Present	5.3	67	3.45	Agree	Agree	Disagree	Agree	Agree	Disagree	Disagree	Agree	Agree	Agree	Yes	No	No	Yes	Yes	2	2	No	No	N9	No	4	30	360	No	No
Male	Business Studies	Fourth Year	Higher-middle Income	Residential Hall	Absent	5.8	95	3.22	Agree	Agree	Agree	Disagree	Strongly agree	Agree	Disagree	Agree	Agree	Agree	Yes	Yes	No	Yes	No	3	1	No	No	No	No	No	No	No	Yes	No
Male	Business Studies	Third Year	Higher-middle Income	Home	Present	5.6	65	3.689	Agree	Agree	Disagree	Strongly Agree	Disagree	Agree	Disagree	Agree	Strongly disagree	Agree	Yes	Yes	No	No	Yes	4	2	No	No	2	No	No	No	480	No	Yes
Male	Business Studies	Second Year	High Income	Mess	Present	5.2	90	3.33	Agree	Agree	Agree	Disagree	Agree	Agree	Disagree	Agree	Agree	Agree	Yes	No	No	Yes	No	3	3	No	No	No	No	2	No	No	Yes	Yes
Male	Business Studies	Masters	High Income	Residential Hall	Absent	5.9	98	3.2	Disagree	Agree	Agree	Disagree	Strongly agree	Disagree	Disagree	Agree	Agree	Agree	No	No	No	Yes	No	4	2	No	No	No	No	No	No	No	Yes	Yes
Female	Business Studies	Fourth Year	Higher-middle Income	Residential Hall	Absent	5 2	64	3.2	Agree	Agree	Strongly Agree	Disagree	Strongly Agree	Disagree	Strongly disagree	Agree	Agree	Strongly Agree	No	Yes	No	Yes	No	3	1	No	No	No	No	No	No	No	No	No
Female	Business Studies	Second Year	Higher-middle Income	Mess	Present	5.7	90	2.62	Strongly agree	Strongly agree	Agree	Disagree	Strongly agree	Strongly disagree	Disagree	Agree	Strongly Agree	Strongly Agree	No	Yes	No	Yes	No	3	2	No	No	1	30	7	15	No	No	Yes
Female	Business Studies	Second Year	Higher-middle Income	Residential Hall	Present	5.7	90	2.67	Agree	Agree	Agree	Disagree	Strongly agree	Strongly disagree	Disagree	Strongly Agree	Agree	Agree	Yes	Yes	No	Yes	Yes	3	1	No	No	No	No	7	30	60	No	Yes
Male	Mathematical, Physical and Biological	Second Year	Lower-middle Income	Residential Hall	Absent	5.7	58	3.86	Strongly agree	Strongly agree	Strongly disagree	Agree	Strongly disagree	Strongly Agree	Strongly Agree	Agree	Agree	Disagree	No	Yes	No	Yes	No	2	1	4	60	No	No	7	40	No	No	No
Male	Mathematical, Physical and Biological	Third Year	Lower-middle Income	Residential Hall	Absent	5.5	56	3.4	Agree	Agree	Strongly disagree	Agree	Disagree	Agree	Agree	Disagree	Disagree	Agree	Yes	Yes	Yes	No	No	3	2	7	No	7	No	7	No	No	No	No
Male	Mathematical, Physical and Biological	Third Year	Lower-middle Income	Mess	Absent	5.7	70	3.38	Agree	Strongly agree	Strongly disagree	Strongly Agree	Disagree	Agree	Agree	Agree	Strongly disagree	Disagree	No	Yes	No	No	No	4	2	2	15	No	No	7	15	360	No	No
Female	Mathematical, Physical and Biological	Third Year	Higher-middle Income	Home	Absent	54	62	3.71	Agree	Strongly agree	Strongly disagree	Agree	Strongly disagree	Strongly Agree	Strongly Agree	Disagree	Strongly disagree	Strongly disagree	No	Yes	Yes	Yes	No	4	2	No	No	No	No	4	70	No	No	No
Female	Arts and Humanities	Third Year	Higher-middle Income	Residential Hall	Present	5.2	45	3.62	Strongly agree	Strongly agree	Disagree	Strongly Agree	Agree	Agree	Agree	Strongly Agree	Agree	Agree	No	Yes	No	No	No	4	2	No	No	No	No	7	15	600	No	No
Female	Arts and Humanities	Second Year	Higher-middle Income	Residential Hall	Present	5.3	63	3.77	Strongly agree	Agree	Strongly disagree	Agree	Strongly disagree	Strongly Agree	Strongly Agree	Disagree	Disagree	Disagree	No	No	No	Yes	Yes	3	1	No	No	3	30	3	10	720	No	No
Female	Arts and Humanities	Second Year	Lower-middle Income	Residential Hall	Absent	52	47	3.68	Agree	Agree	Disagree	Disagree	Agree	Agree	Agree	Agree	Agree	Agree	No	Yes	No	Yes	No	3	1	No	No	No	No	7	10	No	No	No
Female	Arts and Humanities	Second Year	Higher-middle Income	Residential Hall	Present	5.3	60	3.1	Disagree	Agree	Disagree	Disagree	Agree	Agree	Agree	Disagree	Disagree	Disagree	No	Yes	No	Yes	Yes	3	2	No	No	No	No	No	No	No	No	No
Female	Arts and Humanities	Second Year	Higher-middle Income	Residential Hall	Absent	5.2	56	3.3	Agree	Agree	Disagree	Agree	Agree	Agree	Agree	Agree	Agree	Agree	No	Yes	No	Yes	No	3	3	3	,60	2	120	7	180	180	No	No
Female	Arts and Humanities	Third Year	Lower-middle Income	Residential Hall	Absent	5	60	3.18	Strongly disagree	Strongly agree	Disagree	Strongly Agree	Strongly disagree	Disagree	Strongly disagree	Agree	Agree	Agree	No	Yes	No	Yes	Yes	4	2	3	30	4	35	No	No	300	No	No
Male	Arts and Humanities	Third Year	Lower-middle Income	Residential Hall	Absent	5.6	51	3.22	Agree	Agree	Strongly disagree	Agree	Strongly disagree	Agree	Agree	Agree	Disagree	Strongly disagree	Yes	Yes	Yes	Yes	No	3	1	1	80	1	90	5	150	630	No	No
Female	Arts and Humanities	Third Year	Lower-middle Income	Residential Hall	Absent	5.3	56	3.69	Strongly agree	Strongly agree	Disagree	Strongly Agree	Strongly Agree	Strongly Agree	Strongly Agree	Strongly Agree	Agree	Agree	No	Yes	Yes	Yes	No	5	2	No	No	No	60	3	40	No	No	No
Male	Mathematical, Physical and Biological	Third Year	Lower-middle Income	Residential Hall	Absent	5.3	64	3.4	Agree	Agree	Strongly disagree	Agree	Disagree	Agree	Strongly Agree	Agree	Disagree	Disagree	No	Yes	Yes	Yes	No	4	2	No	No	3	60	1	120	60	No	No
Female	Arts and Humanities	Third Year	Lower-middle Income	Home	Absent	5.3	65	3.43	Agree	Disagree	Agree	Disagree	Strongly Agree	Strongly Agree	Strongly disagree	Agree	Agree	Strongly Agree	No	Yes	No	No	No	3	2	No	No	No	No	7	150	No	No	No
Male	Mathematical, Physical and Biological	Second Year	Higher-middle Income	Residential Hall	Absent	5.8	70	3.75	Strongly agree	Agree	Agree	Disagree	Agree	Agree	Agree	Disagree	Agree	Agree	No	Yes	No	Yes	Yes	3	2	No	No	No	No	5	30	No	No	No
Female	Mathematical, Physical and Biological	Second Year	Lower-middle Income	Residential Hall	Present	5.3	54	3.34	Strongly agree	Strongly agree	Strongly disagree	Strongly Agree	Strongly Agree	Strongly Agree	Strongly Agree	Agree	Disagree	Disagree	No	Yes	No	No	No	3	2	No	No	No	No	7	30	No	No	No
Male	Mathematical, Physical and Biological	Second Year	Lower-middle Income	Home	Absent	5.8	76	3.75	Disagree	Agree	Strongly disagree	Disagree	Disagree	Strongly Agree	Strongly disagree	Agree	Agree	Disagree	No	No	Yes	Yes	Yes	3	2	4	120	4	60	60	120	No	No	No
Male	Mathematical, Physical and Biological	Second Year	Poor Income	Mess	Present	4.1	102	2.25	Strongly disagree	Strongly disagree	Agree	Strongly disagree	Strongly Agree	Strongly disagree	Strongly disagree	Strongly Agree	Strongly Agree	Strongly Agree	Yes	Yes	Yes	No	No	5	No	7	780	No	No	No	No	No	Yes	Yes
Male	Mathematical, Physical and Biological	Second Year	Lower-middle Income	Residential Hall	Absent	5.11	84	3.13	Strongly agree	Strongly agree	Strongly disagree	Disagree	Strongly agree	Agree	Disagree	Agree	Agree	Agree	No	No	No	No	No	3	1	No	No	No	No	7	180	600	No	Yes
Male	Mathematical, Physical and Biological	Second Year	Lower-middle Income	Residential Hall	Absent	5.3	70	3	Strongly disagree	Disagree	Disagree	Disagree	Strongly disagree	Disagree	Agree	Strongly disagree	Disagree	Strongly Agree	Yes	Yes	No	Yes	No	4	2	No	No	No	120	2	180	20	Yes	No
Male	Mathematical, Physical and Biological	Second Year	Lower-middle Income	Residential Hall	Absent	5.4	52	3.6	Strongly disagree	Disagree	Agree	Strongly disagree	Disagree	Strongly disagree	Disagree	Strongly disagree	Disagree	Strongly disagree	Yes	Yes	No	No	Yes	3	No	No	No	No	No	No	No	No	No	No
Female	Mathematical, Physical and Biological	Second Year	Higher-middle Income	Home	Absent	5.1	70	3.32	Agree	Agree	Disagree	Agree	Disagree	Agree	Disagree	Disagree	Disagree	Agree	Yes	Yes	No	Yes	No	4	2	No	No	No	No	5	30	600	No	No
Female	Mathematical, Physical and Biological	Second Year	Higher-middle Income	Residential Hall	Absent	5.3	55	3.13	Strongly agree	Strongly agree	Strongly disagree	Strongly Agree	Strongly disagree	Strongly Agree	Strongly Agree	Strongly Agree	Disagree	Disagree	No	Yes	Yes	Yes	No	3	5	1	180	No	60	7	60	No	No	No
Female	Mathematical, Physical and Biological	Second Year	Lower-middle Income	Residential Hall	Absent	5	40	3.5	Strongly agree	Strongly agree	Disagree	Agree	Agree	Agree	Agree	Disagree	Disagree	Strongly disagree	No	Yes	No	Yes	No	2	2	No	No	7	120	7	120	No	No	No
Female	Business Studies	Second Year	Higher-middle Income	Residential Hall	Absent	5	66	3.71	Disagree	Agree	Disagree	Disagree	Agree	Agree	Agree	Disagree	Agree	Disagree	No	Yes	No	Yes	Yes	2	2	No	No	No	No	6	30	No	No	No
Female	Business Studies	Second Year	Higher-middle Income	Residential Hall	Absent	5.2	58	3.52	Agree	Agree	Disagree	Agree	Agree	Strongly Agree	Disagree	Agree	Strongly Agree	Agree	No	Yes	No	No	Yes	3	0	No	No	No	No	6	30	No	No	No
Female	Business Studies	Second Year	Higher-middle Income	Mess	Absent	5.2	51	4	Agree	Strongly agree	Strongly disagree	Agree	Strongly disagree	Strongly Agree	Strongly Agree	Agree	Disagree	Agree	Yes	Yes	No	No	Yes	3	2	No	No	No	No	4	20	360	No	No
Female	Business Studies	Second Year	Higher-middle Income	Home	Absent	5	40	3.92	Strongly agree	Strongly agree	Strongly Agree	Agree	Strongly Agree	Strongly Agree	Strongly disagree	Strongly disagree	Agree	Agree	No	Yes	Yes	Yes	Yes	4	3	No	No	No	No	7	20	240	No	No
Female	Business Studies	Second Year	Higher-middle Income	Residential Hall	Present	5.2	60	3.72	Strongly agree	Agree	Agree	Strongly Agree	Agree	Strongly Agree	Agree	Strongly Agree	Agree	Agree	No	No	No	Yes	Yes	3	1	2	20	No	No	7	120	900	No	No
Female	Business Studies	Second Year	Higher-middle Income	Home	Present	5.2	57	3.85	Strongly agree	Strongly agree	Agree	Strongly Agree	Agree	Agree	Agree	Strongly Agree	Strongly Agree	Agree	No	Yes	No	No	No	3	3	2	30	2	30	7	20	240	No	No
Female	Business Studies	Second Year	Lower-middle Income	Residential Hall	Absent	4.8	72	3.02	Agree	Agree	Strongly Agree	Disagree	Disagree	Disagree	Disagree	Agree	Agree	Agree	No	Yes	Yes	Yes	Yes	3	2	No	No	No	No	5	60	No	No	No
Male	Business Studies	Second Year	Higher-middle Income	Home	Present	5.11	82	3.61	Strongly agree	Agree	Disagree	Disagree	Disagree	Disagree	Disagree	Agree	Strongly Agree	Agree	No	Yes	No	No	No	2	2	No	No	3	40	7	120	420	No	Yes
Male	Business Studies	Second Year	Lower-middle Income	Residential Hall	Absent	5.11	86	3.78	Disagree	Disagree	Strongly Agree	Disagree	Agree	Strongly disagree	Disagree	Agree	Agree	Disagree	No	No	Yes	Yes	No	3	1	No	No	No	No	7	120	No	No	No
Male	Business Studies	Second Year	Higher-middle Income	Residential Hall	Absent	6	83	3.38	Agree	Strongly agree	Disagree	Agree	Strongly disagree	Strongly disagree	Agree	Disagree	Agree	Disagree	No	Yes	No	No	Yes	2	3	3	No	4	No	2	60	No	No	Yes
Male	Business Studies	Third Year	Lower-middle Income	Home	Absent	5.11	68	3.84	Disagree	Agree	Strongly disagree	Disagree	Disagree	Disagree	Strongly Agree	Disagree	Strongly disagree	Strongly disagree	Yes	Yes	No	Yes	No	4	2	3	60	3	60	5	30	No	No	No
Male	Business Studies	Masters	Lower-middle Income	Residential Hall	Present	5.6	66	3.64	Disagree	Disagree	Strongly Agree	Disagree	Strongly Agree	Strongly disagree	Strongly disagree	Disagree	Strongly Agree	Strongly Agree	Yes	No	No	No	Yes	2	3	No	No	No	No	No	No	No	No	Yes
Male	Business Studies	Fourth Year	Lower-middle Income	Home	Present	5.5	78	3.65	Agree	Agree	Disagree	Disagree	Disagree	Disagree	Disagree	Disagree	Agree	Agree	Yes	Yes	No	Yes	No	3	1	No	10	No	No	3	150	300	No	No
Female	Social Science	Fourth Year	Higher-middle Income	Mess	Absent	5.4	65	3.54	Agree	Agree	Disagree	Disagree	Disagree	Disagree	Disagree	Disagree	Agree	Agree	No	Yes	No	No	Yes	4	2	No	No	No	No	5	150	240	No	No
Female	Social Science	Third Year	Higher-middle Income	Home	Present	5.1	87	3.23	Agree	Disagree	Disagree	Disagree	Strongly Agree	Strongly disagree	Disagree	Agree	Strongly Agree	Agree	No	No	No	Yes	No	3	2	No	No	2	20	3	20	480	No	No
Female	Social Science	Fourth Year	Lower-middle Income	Residential Hall	Absent	5.3	50	3.72	Strongly agree	Strongly agree	Disagree	Strongly Agree	Disagree	Strongly Agree	Strongly Agree	Agree	Disagree	Disagree	No	Yes	Yes	Yes	No	3	1	4	60	7	120	7	60	480	No	No
Male	Social Science	Fourth Year	Higher-middle Income	Residential Hall	Absent	5.7	62	3.72	Agree	Strongly agree	Agree	Strongly Agree	Disagree	Agree	Agree	Agree	Agree	Disagree	No	Yes	No	Yes	Yes	3	1	No	No	1	60	7	60	600	No	No
Female	Social Science	Third Year	Lower-middle Income	Residential Hall	Present	5.1	50	3.72	Agree	Agree	Disagree	Agree	Agree	Agree	Agree	Strongly Agree	Agree	Strongly Agree	No	Yes	Yes	Yes	No	4	1	No	No	No	No	3	30	360	No	No
Female	Social Science	Third Year	Higher-middle Income	Residential Hall	Absent	5.1	46	3.92	Strongly agree	Strongly agree	Strongly disagree	Strongly Agree	Disagree	Agree	Strongly Agree	Disagree	Strongly disagree	Strongly disagree	No	Yes	Yes	No	No	3	1	No	No	No	No	7	20	240	No	No
Male	Business Studies	Second Year	Higher-middle Income	Mess	Absent	6	86	3.49	Disagree	Strongly agree	Disagree	Strongly Agree	Disagree	Strongly Agree	Agree	Strongly Agree	Disagree	Disagree	Yes	Yes	No	Yes	No	3	2	2	60	2	60	6	35	32	No	Yes
Male	Business Studies	Second Year	Lower-middle Income	Mess	Present	5.6	85	3.09	Strongly agree	Strongly agree	Strongly agree	Strongly disagree	Strongly disagree	Agree	Strongly Agree	Strongly disagree	Agree	Agree	Yes	Yes	No	Yes	No	2	2	No	No	1	10	7	30	No	No	No
Female	Social Science	Third Year	Higher-middle Income	Residential Hall	Present	5	42	3.27	Agree	Strongly agree	Strongly disagree	Agree	Disagree	Strongly Agree	Strongly Agree	Agree	Strongly disagree	Disagree	No	No	No	No	Yes	3	2	1	240	2	30	5	No	215	No	No
Male	Business Studies	Second Year	Higher-middle Income	Home	Absent	5.4	92	3.27	Agree	Disagree	Agree	Agree	Strongly Agree	Disagree	Strongly disagree	Agree	Disagree	Agree	No	No	No	No	Yes	2	2	2	15	4	30	7	30	600	Yes	Yes
Male	Social Science	Third Year	Higher-middle Income	Home	Absent	5.6	62	3.98	Agree	Agree	Disagree	Agree	Agree	Agree	Agree	Agree	Agree	Disagree	No	Yes	No	Yes	No	4	1	No	No	No	No	3	20	300	No	No
Female	Social Science	Third Year	Lower-middle Income	Home	Present	5.5	86	3.07	Agree	Agree	Agree	Agree	Agree	Strongly disagree	Disagree	Agree	Agree	Agree	No	Yes	No	Yes	No	4	2	3	60	No	No	No	No	No	No	No
Male	Business Studies	Second Year	Lower-middle Income	Home	Absent	5.9	60	3.03	Agree	Agree	Disagree	Agree	Agree	Disagree	Agree	Strongly disagree	Disagree	Agree	No	Yes	No	Yes	Yes	3	2	3	120	7	180	7	20	120	No	No
Male	Business Studies	Second Year	Lower-middle Income	Residential Hall	Present	5.6	84	3.2	Strongly agree	Strongly agree	Strongly Agree	Disagree	Strongly Agree	Strongly disagree	Strongly disagree	Strongly Agree	Strongly Agree	Strongly Agree	No	Yes	No	Yes	No	3	0	4	180	7	240	7	120	600	Yes	No
Female	Social Science	Third Year	Higher-middle Income	Home	Absent	5.4	56	3.77	Agree	Agree	Disagree	Agree	Disagree	Agree	Agree	Agree	Disagree	Disagree	Yes	No	No	Yes	No	3	2	No	No	No	No	5	15	No	No	No
Female	Social Science	Third Year	Higher-middle Income	Home	Absent	5.2	42	3.71	Agree	Agree	Disagree	Agree	Disagree	Agree	Agree	Strongly Agree	Disagree	Disagree	No	Yes	No	Yes	No	4	2	No	No	No	No	4	30	180	No	No
Male	Social Science	Third Year	Lower-middle Income	Residential Hall	Absent	5.11	78	3.69	Agree	Agree	Strongly agree	Strongly disagree	Agree	Strongly disagree	Strongly disagree	Strongly disagree	Strongly disagree	Strongly disagree	No	Yes	Yes	No	No	4	1	No	No	2	120	7	150	240	Yes	Yes
Male	Social Science	Third Year	Higher-middle Income	Residential Hall	Absent	5.11	60	3.68	Strongly agree	Strongly agree	Disagree	Disagree	Agree	Disagree	Disagree	Strongly disagree	Disagree	Disagree	No	No	No	No	Yes	3	2	2	60	No	No	7	30	420	No	No
Female	Social Science	Third Year	Lower-middle Income	Home	Absent	5.4	82	3.22	Agree	Agree	Agree	Disagree	Agree	Disagree	Agree	Agree	Agree	Agree	No	Yes	No	No	No	3	1	No	No	No	No	7	30	400	No	No
Female	Business Studies	Third Year	Higher-middle Income	Residential Hall	Absent	5.4	63	3.54	Agree	Agree	Disagree	Agree	Agree	Agree	Disagree	Agree	Agree	Agree	No	Yes	Yes	Yes	Yes	2	1	No	No	No	No	7	20	No	No	No
Female	Social Science	Third Year	Higher-middle Income	Home	Absent	5.7	78	3.31	Strongly disagree	Strongly disagree	Disagree	Strongly Agree	Agree	Disagree	Agree	Agree	Agree	Strongly disagree	Yes	No	No	Yes	Yes	4	2	No	No	3	30	5	15	120	No	No
Female	Social Science	Third Year	Higher-middle Income	Home	Absent	5.3	45	3.83	Agree	Agree	Disagree	Agree	Disagree	Agree	Agree	Disagree	Agree	Disagree	No	Yes	No	No	No	3	2	No	No	No	No	3	30	No	No	No
Male	Mathematical, Physical and Biological	Fourth Year	Lower-middle Income	Residential Hall	Present	5.7	78	3.2	Strongly agree	Agree	Agree	Disagree	Agree	Disagree	Disagree	Disagree	Disagree	Disagree	No	No	No	No	Yes	3	1	No	No	No	No	3	15	No	No	No
Female	Mathematical, Physical and Biological	Fourth Year	Higher-middle Income	Home	Present	5.1	65	3.43	Strongly disagree	Strongly disagree	Strongly disagree	Disagree	Strongly disagree	Agree	Agree	Strongly disagree	Strongly disagree	Strongly disagree	No	Yes	No	Yes	No	4	1	2	120	2	30	7	60	600	No	No
Female	Mathematical, Physical and Biological	Masters	Higher-middle Income	Residential Hall	Absent	5.4	68	3.76	Strongly disagree	Strongly disagree	Strongly disagree	Disagree	Strongly disagree	Disagree	Agree	Agree	Strongly disagree	Strongly disagree	No	Yes	Yes	No	No	3	2	No	No	No	No	7	20	No	No	No
Female	Mathematical, Physical and Biological	Second Year	Higher-middle Income	Residential Hall	Absent	5.2	47	3.4	Agree	Agree	Disagree	Agree	Agree	Agree	Disagree	Disagree	Agree	Disagree	No	Yes	No	Yes	Yes	3	1	No	No	No	No	7	20	No	No	No
Male	Mathematical, Physical and Biological	Second Year	Higher-middle Income	Mess	Absent	5.7	50	3.69	Strongly agree	Strongly agree	Strongly disagree	Strongly Agree	Strongly disagree	Strongly Agree	Strongly Agree	Agree	Strongly disagree	Agree	No	Yes	No	No	No	3	2	No	No	No	No	5	20	No	No	No
Male	Mathematical, Physical and Biological	Second Year	Lower-middle Income	Residential Hall	Present	5.8	72	3.67	Strongly agree	Strongly disagree	Strongly disagree	Strongly disagree	Strongly Agree	Strongly disagree	Strongly disagree	Strongly Agree	Strongly disagree	Strongly disagree	No	Yes	Yes	No	No	4	2	3	20	No	No	No	No	420	No	No
Male	Mathematical, Physical and Biological	Second Year	Lower-middle Income	Mess	Absent	5.1	74	2.91	Agree	Disagree	Strongly agree	Disagree	Strongly Agree	Disagree	Disagree	Strongly Agree	Strongly Agree	Agree	No	Yes	No	Yes	Yes	2	4	No	No	No	No	7	120	420	No	No
Male	Mathematical, Physical and Biological	Second Year	Poor Income	Residential Hall	Absent	5.6	70	3.75	Agree	Agree	Disagree	Disagree	Agree	Strongly Agree	Agree	Agree	Disagree	Agree	No	Yes	Yes	No	Yes	2	1	No	No	No	No	7	40	420	No	No
Male	Mathematical, Physical and Biological	Second Year	Lower-middle Income	Mess	Absent	5.5	58	3.78	Strongly agree	Strongly agree	Disagree	Strongly Agree	Strongly Agree	Strongly disagree	Strongly Agree	Disagree	Agree	Agree	Yes	Yes	Yes	Yes	Yes	3	2	4	60	2	120	6	80	700	No	No
Male	Mathematical, Physical and Biological	Second Year	Lower-middle Income	Residential Hall	Absent	5.4	68	3.36	Disagree	Strongly disagree	Strongly disagree	Disagree	Agree	Disagree	Agree	Agree	Agree	Agree	No	Yes	No	Yes	Yes	3	2	2	60	2	60	7	60	420	No	No
Female	Mathematical, Physical and Biological	Second Year	Higher-middle Income	Residential Hall	Present	4.1	41	3.48	Agree	Strongly disagree	Agree	Strongly Agree	Agree	Disagree	Agree	Agree	Agree	Agree	No	Yes	Yes	Yes	Yes	3	1	No	No	No	No	No	No	900	No	No
Male	Mathematical, Physical and Biological	Second Year	Lower-middle Income	Residential Hall	Present	5.11	60	3.32	Agree	Agree	Disagree	Agree	Agree	Strongly Agree	Agree	Agree	Agree	Agree	No	Yes	No	Yes	Yes	3	2	2	60	2	60	1	10	500	No	No
Female	Mathematical, Physical and Biological	Second Year	Higher-middle Income	Residential Hall	Absent	5.2	43	3.61	Agree	Agree	Strongly disagree	Agree	Agree	Strongly Agree	Agree	Strongly disagree	Strongly disagree	Strongly disagree	No	No	No	No	No	3	2	No	No	No	No	7	10	300	No	No
Male	Mathematical, Physical and Biological	Third Year	Lower-middle Income	Residential Hall	Absent	5.7	65	3	Agree	Agree	Agree	Agree	Agree	Agree	Agree	Agree	Agree	Agree	No	Yes	Yes	Yes	No	2	0	1	60	1	60	2	120	420	No	No
Male	Mathematical, Physical and Biological	Fourth Year	Lower-middle Income	Home	Absent	5.8	78	3.31	Agree	Disagree	Agree	Disagree	Strongly Agree	Disagree	Strongly disagree	Strongly Agree	Strongly Agree	Strongly Agree	No	No	Yes	Yes	No	2	0	7	60	4	30	7	120	600	No	No
Male	Mathematical, Physical and Biological	Fourth Year	Lower-middle Income	Residential Hall	Absent	5.1	82	3.4	Strongly agree	Strongly agree	Strongly agree	Strongly disagree	Agree	Disagree	Agree	Agree	Strongly disagree	Agree	Yes	No	No	Yes	Yes	3	2	No	No	No	No	7	20	No	No	No
Female	Mathematical, Physical and Biological	Fourth Year	Higher-middle Income	Residential Hall	Absent	5.2	46	3.5	Agree	Strongly agree	Agree	Agree	Agree	Strongly disagree	Strongly disagree	Strongly disagree	Agree	Agree	No	Yes	No	Yes	No	5	2	No	No	No	No	3	10	200	No	No
Male	Mathematical, Physical and Biological	Fourth Year	Lower-middle Income	Residential Hall	Present	5.1	92	3.4	Strongly agree	Strongly agree	Strongly Agree	Strongly Agree	Strongly Agree	Disagree	Strongly disagree	Strongly Agree	Strongly Agree	Strongly Agree	No	Yes	No	No	No	3	2	No	No	No	No	7	20	240	No	No
Female	Mathematical, Physical and Biological	Fourth Year	Poor Income	Mess	Absent	5.4	48	3.8	Strongly agree	Strongly agree	Strongly disagree	Strongly Agree	Strongly Agree	Strongly disagree	Strongly Agree	Strongly Agree	Strongly disagree	Strongly disagree	No	Yes	Yes	Yes	Yes	3	2	1	15	3	10	7	10	No	No	No
Male	Mathematical, Physical and Biological	Second Year	Lower-middle Income	Residential Hall	Present	5.7	78	3.66	Agree	Agree	Agree	Disagree	Agree	Disagree	Agree	Agree	Strongly disagree	Strongly disagree	No	Yes	No	Yes	Yes	5	2	1	60	1	30	7	60	400	No	Yes
Male	Mathematical, Physical and Biological	Second Year	Lower-middle Income	Home	Present	5.6	70	3.23	Agree	Agree	Disagree	Strongly disagree	Disagree	Agree	Agree	Agree	Disagree	Disagree	No	Yes	No	Yes	No	2	3	3	120	4	120	7	120	360	No	No
Female	Mathematical, Physical and Biological	Fourth Year	Higher-middle Income	Residential Hall	Present	5.1	48	3.6	Agree	Disagree	Disagree	Strongly disagree	Agree	Agree	Disagree	Disagree	Strongly disagree	Strongly disagree	Yes	No	No	Yes	No	2	1	No	No	No	No	No	No	No	No	No
Female	Mathematical, Physical and Biological	Fourth Year	Higher-middle Income	Home	Absent	5.4	69	2.99	Disagree	Disagree	Disagree	Disagree	Agree	Agree	Agree	Agree	Strongly disagree	Strongly disagree	Yes	No	No	Yes	No	6	4	No	No	No	No	7	20	No	No	No
Male	Mathematical, Physical and Biological	Third Year	Lower-middle Income	Residential Hall	Absent	5.19	77	3.2	Strongly agree	Agree	Agree	Disagree	Agree	Strongly disagree	Strongly disagree	Strongly Agree	Strongly Agree	Strongly Agree	No	Yes	No	No	Yes	2	1	6	60	6	120	7	29	400	No	Yes
Female	Social Science	Second Year	Lower-middle Income	Residential Hall	Absent	5.3	51	3.26	Agree	Agree	Agree	Agree	Strongly Agree	Strongly Agree	Agree	Agree	Agree	Agree	No	No	No	Yes	No	3	1	No	No	No	No	No	No	No	No	No
Female	Social Science	Second Year	Lower-middle Income	Residential Hall	Present	5.1	53	3.09	Agree	Agree	Agree	Agree	Strongly Agree	Agree	Agree	Agree	Agree	Strongly Agree	No	No	No	No	Yes	2	1	No	No	No	No	No	20	No	No	No
Female	Social Science	Second Year	Higher-middle Income	Residential Hall	Absent	4.11	53	3.28	Agree	Agree	Agree	Disagree	Agree	Strongly disagree	Disagree	Agree	Agree	Agree	No	Yes	No	Yes	No	3	2	No	No	No	No	3	No	300	No	No
Female	Social Science	Second Year	Lower-middle Income	Home	Absent	4.1	52	3.11	Agree	Disagree	Strongly agree	Disagree	Agree	Strongly disagree	Strongly disagree	Agree	Agree	Agree	Yes	Yes	Yes	Yes	Yes	2	2	0	No	No	No	4	240	300	No	No
Female	Social Science	Second Year	Lower-middle Income	Residential Hall	Absent	5.3	56	3.65	Agree	Agree	Agree	Agree	Agree	Agree	Disagree	Agree	Agree	Agree	No	Yes	No	No	No	3	1	No	No	No	No	2	10	No	No	No
Female	Social Science	Second Year	Higher-middle Income	Residential Hall	Absent	4.11	51	3.02	Agree	Agree	Agree	Disagree	Agree	Agree	Disagree	Agree	Agree	Agree	No	Yes	No	Yes	No	3	2	1	10	No	No	No	No	No	No	No
Female	Social Science	Second Year	Lower-middle Income	Residential Hall	Absent	5.1	48	3.44	Agree	Agree	Agree	Agree	Disagree	Strongly Agree	Disagree	Agree	Agree	Agree	No	Yes	No	No	No	3	2	No	No	No	No	No	No	No	No	No
Female	Social Science	Second Year	Lower-middle Income	Residential Hall	Absent	5.1	37	3.34	Agree	Agree	Agree	Agree	Agree	Disagree	Disagree	Disagree	Strongly disagree	Strongly disagree	Yes	No	No	No	Yes	2	2	No	No	No	No	7	120	No	No	No
Male	Mathematical, Physical and Biological	Second Year	Higher-middle Income	Residential Hall	Present	5.8	78	2.78	Agree	Disagree	Agree	Disagree	Agree	Disagree	Agree	Agree	Agree	Disagree	No	No	Yes	Yes	Yes	2	2	No	No	No	No	5	30	No	No	No
Male	Mathematical, Physical and Biological	Second Year	Lower-middle Income	Home	Absent	5.8	70	2.8	Agree	Agree	Agree	Agree	Agree	Agree	Agree	Agree	Disagree	Agree	No	No	Yes	Yes	Yes	2	3	5	30	2	30	5	15	130	No	Yes
Male	Social Science	Second Year	Lower-middle Income	Residential Hall	Present	5.9	68	3.23	Agree	Agree	Agree	Agree	Agree	Disagree	Disagree	Agree	Agree	Agree	Yes	No	Yes	No	No	2	1	No	30	No	60	No	No	No	No	No
Male	Social Science	Second Year	Lower-middle Income	Residential Hall	Absent	5 7	64	3.4	Strongly agree	Strongly agree	Agree	Agree	Agree	Agree	Agree	Agree	Agree	Agree	No	No	No	No	Yes	2	No	3	60	No	No	No	60	180	No	No
Male	Social Science	Second Year	Higher-middle Income	Residential Hall	Absent	5.5	56	3.39	Agree	Agree	Agree	Agree	Agree	Agree	Agree	Agree	Strongly Agree	Strongly Agree	No	No	No	Yes	Yes	3	1	No	No	No	No	5	10	No	No	Yes
Male	Social Science	Second Year	Lower-middle Income	Residential Hall	Absent	5.6	60	3.03	Agree	Agree	Agree	Agree	Strongly disagree	Agree	Agree	Agree	Agree	Agree	No	No	No	Yes	No	3	1	No	No	No	No	7	15	No	No	No
Female	Social Science	Second Year	Lower-middle Income	Residential Hall	Absent	4.11	50	3.44	Agree	Agree	Agree	Disagree	Agree	Strongly disagree	Agree	Strongly Agree	Strongly Agree	Strongly Agree	No	No	No	Yes	Yes	2	1	No	No	No	No	4	10	No	No	No
Female	Social Science	Second Year	Higher-middle Income	Residential Hall	Absent	5.6	80	3.45	Disagree	Disagree	Agree	Agree	Strongly disagree	Strongly disagree	Agree	Agree	Agree	Agree	No	No	No	No	Yes	2	3	No	No	3	No	5	15	No	No	Yes
Male	Social Science	Third Year	Higher-middle Income	Residential Hall	Absent	5.4	60	2.54	Agree	Strongly disagree	Strongly disagree	Strongly disagree	Strongly disagree	Strongly disagree	Agree	Agree	Agree	Agree	No	Yes	No	Yes	No	3	1	No	No	No	No	5	10	No	No	No
Male	Social Science	Third Year	Higher-middle Income	Residential Hall	Absent	5.7	62	3	Strongly agree	Strongly agree	Strongly Agree	Strongly Agree	Agree	Agree	Agree	Agree	Strongly Agree	Strongly Agree	No	Yes	No	No	Yes	2	1	No	No	No	No	6	20	No	No	Yes
Male	Social Science	Third Year	Higher-middle Income	Residential Hall	Absent	5.6	68	3.02	Agree	Agree	Agree	Agree	Agree	Disagree	Disagree	Disagree	Agree	Agree	No	No	No	No	Yes	2	1	No	No	No	No	6	15	No	No	Yes
Male	Social Science	Third Year	Higher-middle Income	Residential Hall	Absent	5.4	56	3.33	Agree	Strongly agree	Disagree	Agree	Agree	Agree	Agree	Agree	Agree	Strongly Agree	No	Yes	Yes	Yes	No	3	1	2	20	1	20	205	20	300	No	No
Male	Social Science	Third Year	Lower-middle Income	Residential Hall	Absent	5.1	72	3.02	Strongly agree	Agree	Disagree	Agree	Strongly disagree	Agree	Disagree	Strongly disagree	Strongly disagree	Disagree	No	No	Yes	No	No	3	1	7	120	No	No	7	30	No	No	No
Male	Social Science	Third Year	Lower-middle Income	Home	Present	5.11	93	2.77	Agree	Agree	Strongly agree	Strongly disagree	Strongly disagree	Disagree	Strongly disagree	Agree	Strongly Agree	Strongly disagree	No	No	No	Yes	No	5	2	4	240	4	240	7	60	No	No	No
Male	Social Science	Third Year	Lower-middle Income	Mess	Absent	5.7	66	3	Disagree	Strongly agree	Strongly disagree	Agree	Agree	Agree	Disagree	Agree	Strongly Agree	Agree	No	Yes	No	Yes	No	3	2	No	No	No	No	7	30	No	No	No
Female	Social Science	Third Year	Lower-middle Income	Home	Absent	5.5	70	3	Disagree	Disagree	Disagree	Strongly Agree	Agree	Agree	Agree	Disagree	Strongly Agree	Disagree	Yes	Yes	No	Yes	Yes	2	1	No	No	No	No	5	No	420	No	No
Female	Social Science	Third Year	Higher-middle Income	Residential Hall	Absent	5.1	47	3.78	Agree	Agree	Disagree	Agree	Strongly Agree	Strongly Agree	Disagree	Agree	Strongly Agree	Agree	No	No	No	No	Yes	2	2	No	No	No	No	4	15	420	No	No
Female	Business Studies	Third Year	Higher-middle Income	Residential Hall	Present	5.5	60	3.8	Agree	Agree	Disagree	Agree	Disagree	Agree	Agree	Agree	Agree	Agree	No	No	No	No	Yes	3	1	No	No	No	No	No	No	300	No	No
Male	Social Science	Third Year	Lower-middle Income	Residential Hall	Absent	5.11	80	3.6	Strongly agree	Strongly agree	Strongly agree	Disagree	Agree	Disagree	Strongly disagree	Strongly Agree	Strongly Agree	Agree	No	Yes	No	Yes	No	4	1	No	No	3	300	7	60	428	No	Yes
Male	Social Science	Third Year	Lower-middle Income	Residential Hall	Absent	5.7	55	3.72	Agree	Strongly agree	Strongly disagree	Disagree	Disagree	Agree	Agree	Agree	Strongly Agree	Disagree	Yes	Yes	No	Yes	No	3	1	1	120	60	7	7	30	343	No	No
Male	Social Science	Third Year	Lower-middle Income	Residential Hall	Absent	5.5	59	3.37	Agree	Strongly agree	Strongly Agree	Agree	Strongly Agree	Agree	Strongly disagree	Agree	Strongly Agree	Agree	No	Yes	No	No	No	4	2	1	No	1	No	5	30	180	No	No
Male	Social Science	Third Year	Higher-middle Income	Home	Absent	5.4	60	3.35	Agree	Agree	Disagree	Agree	Agree	Agree	Disagree	Agree	Strongly Agree	Agree	No	Yes	No	Yes	Yes	4	2	4	60	No	No	7	20	240	No	No
Female	Social Science	Third Year	Lower-middle Income	Residential Hall	Absent	5.1	45	3.3	Agree	Agree	Agree	Agree	Agree	Agree	Agree	Agree	Agree	Agree	No	Yes	No	No	Yes	3	1	2	60	No	60	No	15	No	No	No
Male	Social Science	Third Year	Lower-middle Income	Residential Hall	Absent	5.6	57	3.25	Agree	Strongly agree	Strongly disagree	Agree	Disagree	Disagree	Strongly Agree	Disagree	Disagree	Strongly disagree	Yes	Yes	Yes	Yes	Yes	3	1	2	120	1	120	7	No	300	No	No
Male	Arts and Humanities	Second Year	Lower-middle Income	Residential Hall	Absent	5.6	56	3.35	Agree	Agree	Disagree	Agree	Disagree	Agree	Agree	Agree	Disagree	Agree	No	Yes	No	No	No	3	1	1	No	No	No	7	240	No	No	No
Male	Arts and Humanities	Second Year	Lower-middle Income	Residential Hall	Absent	5.8	69	3.3	Agree	Agree	Disagree	Agree	Agree	Disagree	Disagree	Agree	Strongly Agree	Strongly Agree	No	Yes	No	No	No	3	No	No	No	No	No	7	60	No	No	No
Female	Social Science	Third Year	Higher-middle Income	Residential Hall	Absent	5.2	55	3.56	Agree	Agree	Disagree	Agree	Disagree	Strongly Agree	Strongly Agree	Agree	Strongly Agree	Disagree	No	Yes	No	Yes	No	3	2	No	No	No	No	6	30	240	No	No
Female	Social Science	Third Year	Higher-middle Income	Residential Hall	Present	5.3	92	3.45	Agree	Agree	Strongly agree	Disagree	Agree	Disagree	Strongly disagree	Strongly Agree	Agree	Agree	No	Yes	Yes	Yes	No	4	2	No	No	3	30	7	20	420	No	No
Female	Social Science	Third Year	Lower-middle Income	Residential Hall	Absent	5.3	44	3.38	Agree	Agree	Agree	Agree	Agree	Agree	Agree	Agree	Agree	Strongly Agree	No	No	No	Yes	Yes	3	1	No	No	No	No	No	No	No	No	No
Male	Business Studies	Second Year	Higher-middle Income	Home	Present	6	83	3.52	Agree	Agree	Disagree	Disagree	Disagree	Agree	Disagree	Agree	Agree	Agree	No	Yes	Yes	Yes	No	5	2	No	No	2	No	7	40	420	No	No
Female	Social Science	Third Year	Lower-middle Income	Residential Hall	Absent	5	46	3.45	Agree	Agree	Strongly disagree	Strongly Agree	Agree	Strongly Agree	Strongly Agree	Agree	Disagree	Strongly disagree	No	Yes	Yes	Yes	No	4	2	No	No	3	20	7	25	No	No	No
Female	Business Studies	Third Year	Higher-middle Income	Home	Absent	5.4	62	3.68	Agree	Strongly agree	Strongly disagree	Agree	Disagree	Agree	Agree	Disagree	Disagree	Strongly disagree	No	Yes	Yes	Yes	Yes	2	1	2	120	1	180	5	60	360	No	No
Female	Social Science	Third Year	Higher-middle Income	Residential Hall	Absent	5.5	61	3.64	Strongly agree	Strongly agree	Disagree	Strongly Agree	Disagree	Strongly Agree	Agree	Strongly Agree	Disagree	Strongly disagree	No	Yes	Yes	Yes	No	3	2	No	No	No	No	1	No	No	No	No
Female	Business Studies	Fourth Year	Lower-middle Income	Home	Absent	5	63	3.4	Agree	Disagree	Disagree	Disagree	Agree	Strongly disagree	Agree	Agree	Agree	Disagree	Yes	Yes	No	Yes	No	3	1	No	No	No	No	1	15	420	No	No
Female	Business Studies	Fourth Year	Higher-middle Income	Residential Hall	Absent	5.3	43	3.38	Agree	Agree	Strongly disagree	Disagree	Agree	Strongly disagree	Agree	Disagree	Agree	Agree	No	Yes	No	No	No	3	1	3	60	4	60	5	30	No	No	No
Female	Social Science	Fourth Year	Lower-middle Income	Residential Hall	Absent	5.3	53	3.56	Agree	Agree	Disagree	Agree	Agree	Agree	Agree	Strongly Agree	Agree	Disagree	No	No	No	Yes	No	3	2	No	No	No	No	7	30	No	No	No
Male	Business Studies	Fourth Year	Higher-middle Income	Mess	Absent	5.6	67	3.64	Disagree	Disagree	Agree	Disagree	Agree	Disagree	Disagree	Agree	Agree	Agree	Yes	No	No	No	No	4	2	2	No	No	No	5	No	No	No	No
Female	Business Studies	Third Year	Higher-middle Income	Home	Absent	5.2	68	3.32	Strongly agree	Agree	Disagree	Disagree	Strongly Agree	Disagree	Disagree	Agree	Agree	Strongly Agree	Yes	No	No	No	Yes	4	2	No	No	No	No	4	20	No	Yes	Yes
Male	Arts and Humanities	Second Year	Higher-middle Income	Residential Hall	Absent	5.7	70	3.8	Agree	Strongly agree	Disagree	Disagree	Disagree	Agree	Agree	Strongly Agree	Disagree	Agree	No	No	No	Yes	No	3	2	No	No	No	No	7	No	No	No	No
Male	Business Studies	Fourth Year	Lower-middle Income	Residential Hall	Absent	5.8	70	3.41	Strongly disagree	Strongly agree	Strongly Agree	Strongly Agree	Strongly Agree	Agree	Strongly disagree	Strongly Agree	Agree	Strongly Agree	No	Yes	No	No	Yes	3	2	No	No	No	No	7	180	549	No	No
Male	Arts and Humanities	Second Year	Lower-middle Income	Residential Hall	Absent	5.6	60	3.2	Agree	Disagree	Disagree	Agree	Agree	Agree	Agree	Agree	Agree	Agree	No	Yes	No	No	Yes	2	No	No	No	No	No	7	No	No	No	No
Male	Arts and Humanities	Second Year	Higher-middle Income	Home	Absent	5.6	50	3.5	Strongly agree	Strongly agree	Disagree	Agree	Agree	Agree	Agree	Agree	Agree	Agree	No	Yes	No	Yes	No	4	1	No	No	No	No	3	No	No	No	No
Female	Arts and Humanities	Second Year	Lower-middle Income	Home	Absent	5.4	58	3.4	Agree	Agree	Disagree	Agree	Agree	Disagree	Agree	Agree	Agree	Agree	No	No	Yes	No	Yes	2	No	No	No	No	No	7	30	No	No	No
Female	Arts and Humanities	Second Year	Poor Income	Residential Hall	Absent	5.2	50	3.5	Agree	Agree	Disagree	Agree	Disagree	Agree	Agree	Agree	Agree	Agree	No	Yes	Yes	No	No	3	1	3	20	No	20	5	20	240	No	No
Female	Social Science	Fourth Year	Higher-middle Income	Home	Absent	5.2	52	3.49	Agree	Agree	Disagree	Agree	Agree	Disagree	Disagree	Agree	Agree	Disagree	No	Yes	No	Yes	No	3	1	No	No	4	60	4	15	No	No	No
Female	Social Science	Fourth Year	Higher-middle Income	Residential Hall	Absent	5.2	58	3.68	Agree	Agree	Agree	Strongly Agree	Agree	Agree	Agree	Agree	Agree	Strongly Agree	No	No	No	Yes	No	4	1	No	No	No	No	No	No	No	No	No
Female	Social Science	Fourth Year	Lower-middle Income	Residential Hall	Present	5.2	55	3.3	Strongly agree	Strongly agree	Disagree	Disagree	Disagree	Disagree	Disagree	Agree	Agree	Agree	No	Yes	No	Yes	Yes	2	1	2	No	2	No	4	No	No	No	No
Female	Social Science	Fourth Year	Lower-middle Income	Residential Hall	Absent	5.5	60	3.48	Agree	Agree	Strongly disagree	Agree	Agree	Strongly Agree	Strongly Agree	Disagree	Strongly Agree	Strongly Agree	No	Yes	No	No	No	3	2	3	60	2	60	5	120	No	No	No
Female	Social Science	Fourth Year	Higher-middle Income	Residential Hall	Present	53	76	3.19	Agree	Disagree	Strongly disagree	Strongly Agree	Strongly disagree	Strongly Agree	Strongly Agree	Agree	Strongly disagree	Strongly disagree	No	Yes	No	Yes	No	5	2	No	60	3	60	7	60	600	No	No
Female	Social Science	Fourth Year	Higher-middle Income	Residential Hall	Present	5.4	69	3.28	Disagree	Disagree	Strongly disagree	Agree	Agree	Strongly Agree	Disagree	Agree	Disagree	Disagree	No	Yes	Yes	Yes	No	3	1	No	No	No	No	7	40	No	No	No
Female	Social Science	Fourth Year	Lower-middle Income	Residential Hall	Absent	5.3	49	3	Agree	Agree	Strongly disagree	Agree	Strongly disagree	Strongly Agree	Strongly Agree	Strongly Agree	Agree	Agree	No	Yes	No	No	No	3	2	No	120	No	No	4	60	No	No	No
Female	Social Science	Fourth Year	Higher-middle Income	Residential Hall	Absent	5.2	44	3.77	Disagree	Agree	Agree	Disagree	Disagree	Agree	Agree	Agree	Strongly Agree	Strongly Agree	No	Yes	No	No	No	3	1	No	No	No	No	No	No	600	No	No
Male	Social Science	Fourth Year	Lower-middle Income	Home	Absent	5.6	56	3.18	Agree	Strongly agree	Disagree	Agree	Agree	Disagree	Disagree	Agree	Agree	Agree	No	Yes	Yes	Yes	No	3	1	No	No	2	120	5	60	180	No	No
Female	Social Science	Fourth Year	Higher-middle Income	Residential Hall	Absent	5.2	63	3.57	Disagree	Disagree	Disagree	Disagree	Agree	Agree	Disagree	Agree	Strongly disagree	Strongly disagree	No	Yes	Yes	Yes	No	3	2	5	180	3	120	7	50	145	No	No
Female	Arts and Humanities	Fourth Year	Lower-middle Income	Residential Hall	Absent	5.6	65	3.63	Agree	Agree	Strongly disagree	Agree	Agree	Agree	Strongly Agree	Agree	Agree	Agree	No	Yes	No	Yes	No	3	1	No	30	No	No	7	30	No	No	No
Female	Arts and Humanities	Fourth Year	Lower-middle Income	Residential Hall	Absent	5.3	67	3.37	Disagree	Disagree	Disagree	Disagree	Agree	Disagree	Disagree	Agree	Strongly Agree	Disagree	No	Yes	No	No	No	4	3	No	No	No	No	3	30	No	No	No
Female	Arts and Humanities	Fourth Year	Higher-middle Income	Residential Hall	Absent	5.2	72	2.99	Agree	Agree	Agree	Agree	Agree	Agree	Disagree	Agree	Agree	Agree	No	Yes	No	Yes	No	3	1	No	No	No	10	7	30	No	No	No
Female	Arts and Humanities	Fourth Year	Higher-middle Income	Residential Hall	Absent	5.1	65	3.3	Disagree	Disagree	Strongly disagree	Disagree	Strongly disagree	Disagree	Disagree	Disagree	Strongly disagree	Strongly disagree	No	Yes	Yes	No	No	3	1	6	60	1	120	7	120	600	No	No
Male	Arts and Humanities	Masters	Lower-middle Income	Residential Hall	Absent	5.6	74	3.36	Disagree	Disagree	Strongly disagree	Disagree	Disagree	Disagree	Disagree	Strongly Agree	Strongly disagree	Strongly disagree	No	Yes	Yes	Yes	Yes	4	3	7	120	120	30	7	180	420	No	No
Male	Arts and Humanities	Second Year	Higher-middle Income	Home	Present	5.4	82	3	Agree	Disagree	Agree	Disagree	Agree	Disagree	Disagree	Agree	Strongly Agree	Strongly Agree	No	No	No	Yes	No	3	3	1	30	3	10	4	10	420	No	Yes
Male	Arts and Humanities	Second Year	High Income	Home	Present	5.4	120	3.36	Agree	Disagree	Strongly Agree	Disagree	Strongly Agree	Agree	Disagree	Strongly Agree	Strongly Agree	Strongly Agree	No	No	No	Yes	Yes	3	3	1	60	4	30	7	20	540	Yes	Yes
Male	Arts and Humanities	Masters	Higher-middle Income	Residential Hall	Absent	5.5	70	3.46	Strongly agree	Disagree	Agree	Disagree	Agree	Disagree	Disagree	Agree	Strongly disagree	Agree	No	Yes	Yes	Yes	No	2	1	7	120	7	90	7	No	480	No	No
Male	Arts and Humanities	Masters	Lower-middle Income	Residential Hall	Present	5.9	76	3.19	Disagree	Disagree	Disagree	Agree	Agree	Agree	Disagree	Agree	Disagree	Strongly disagree	No	Yes	Yes	Yes	Yes	3	No	7	180	7	240	7	90	480	No	No
Female	Arts and Humanities	Masters	Higher-middle Income	Residential Hall	Absent	5	49	3.18	Agree	Strongly agree	Strongly disagree	Agree	Disagree	Strongly Agree	Strongly Agree	Agree	Agree	Disagree	No	No	No	No	Yes	3	2	No	No	No	No	No	No	No	No	No
Male	Arts and Humanities	Masters	Higher-middle Income	Residential Hall	Absent	5.8	67	3.56	Agree	Strongly agree	Disagree	Agree	Disagree	Agree	Agree	Agree	Agree	Disagree	No	Yes	No	No	No	3	2	5	No	5	No	7	20	No	No	Yes
Female	Arts and Humanities	Second Year	Higher-middle Income	Residential Hall	Absent	5.6	51	3.33	Agree	Agree	Agree	Agree	Disagree	Agree	Agree	Agree	Agree	Agree	Yes	Yes	Yes	Yes	Yes	5	2	1	120	3	120	7	90	420	No	No
Female	Arts and Humanities	Masters	Lower-middle Income	Residential Hall	Absent	5.2	59	3.58	Disagree	Agree	Agree	Agree	Strongly Agree	Strongly disagree	Disagree	Agree	Strongly Agree	Agree	No	Yes	No	No	No	3	1	No	No	No	No	4	15	No	No	No
Female	Arts and Humanities	Fourth Year	Higher-middle Income	Residential Hall	Absent	5.5	58	3.62	Agree	Strongly agree	Strongly disagree	Agree	Strongly disagree	Strongly Agree	Strongly Agree	Disagree	Strongly disagree	Strongly disagree	No	Yes	No	Yes	No	3	1	No	No	No	No	4	60	No	No	No
Female	Arts and Humanities	Second Year	Lower-middle Income	Residential Hall	Present	5.3	49	3.36	Disagree	Strongly disagree	Disagree	Agree	Agree	Disagree	Disagree	Agree	Agree	Agree	No	Yes	Yes	Yes	No	2	1	No	No	No	No	7	No	No	No	No
Female	Arts and Humanities	Second Year	Higher-middle Income	Residential Hall	Absent	5.3	50	3.18	Agree	Agree	Disagree	Agree	Agree	Agree	Disagree	Agree	Agree	Agree	Yes	Yes	No	Yes	No	3	2	No	No	No	No	No	No	No	No	No
Female	Arts and Humanities	Masters	High Income	Residential Hall	Absent	5.2	52	3.65	Agree	Agree	Disagree	Agree	Disagree	Agree	Agree	Agree	Disagree	Agree	Yes	No	No	No	No	3	1	4	120	No	180	7	20	No	No	No
Female	Arts and Humanities	Second Year	Lower-middle Income	Residential Hall	Present	5.2	72	3.33	Disagree	Disagree	Disagree	Agree	Disagree	Disagree	Agree	Agree	Disagree	Disagree	No	Yes	No	Yes	No	3	3	7	120	3	120	1	No	190	Yes	Yes
Male	Arts and Humanities	Second Year	Lower-middle Income	Home	Absent	5.6	60	3.16	Agree	Agree	Disagree	Agree	Agree	Agree	Agree	Strongly Agree	Disagree	Disagree	No	No	No	Yes	No	3	2	1	30	No	60	7	30	No	No	No
Female	Arts and Humanities	Second Year	Lower-middle Income	Residential Hall	Present	5.2	76	3.28	Agree	Agree	Strongly agree	Strongly disagree	Agree	Strongly disagree	Disagree	Agree	Agree	Disagree	No	Yes	No	Yes	No	3	2	No	No	No	No	7	45	1020	No	No
Female	Arts and Humanities	Masters	Lower-middle Income	Home	Absent	5.2	43	3.33	Agree	Agree	Agree	Disagree	Agree	Disagree	Agree	Agree	Agree	Agree	Yes	No	Yes	No	Yes	2	2	No	No	No	No	7	7	480	No	No
Female	Arts and Humanities	Masters	Higher-middle Income	Home	Absent	5.3	54	3.27	Agree	Agree	Disagree	Agree	Agree	Disagree	Agree	Agree	Agree	Agree	No	Yes	Yes	Yes	Yes	2	2	No	No	No	No	5	10	No	No	No
Male	Arts and Humanities	Masters	Higher-middle Income	Residential Hall	Absent	5.8	68	3.5	Strongly agree	Strongly agree	Agree	Strongly Agree	Strongly disagree	Strongly Agree	Agree	Strongly Agree	Disagree	Disagree	No	Yes	Yes	Yes	No	4	2	No	No	No	No	No	300	No	No	No
Female	Arts and Humanities	Masters	Lower-middle Income	Residential Hall	Absent	5.3	55	3.29	Agree	Strongly disagree	Disagree	Disagree	Agree	Strongly Agree	Agree	Strongly Agree	Agree	Strongly disagree	No	Yes	Yes	Yes	No	3	1	7	20	2	No	5	60	No	No	No
Female	Arts and Humanities	Masters	Lower-middle Income	Residential Hall	Absent	5.1	45	3.68	Agree	Agree	Disagree	Agree	Agree	Agree	Agree	Disagree	Agree	Disagree	No	Yes	No	Yes	No	3	2	1	60	1	60	3	No	No	No	No
Female	Arts and Humanities	Second Year	Poor Income	Residential Hall	Absent	5.4	60	3.24	Agree	Strongly agree	Disagree	Strongly Agree	Disagree	Strongly Agree	Strongly Agree	Strongly Agree	Strongly Agree	Agree	No	Yes	No	Yes	No	2	2	2	15	2	15	5	15	480	No	No
Male	Arts and Humanities	Second Year	Lower-middle Income	Residential Hall	Absent	5.8	65	3.07	Agree	Agree	Disagree	Agree	Agree	Agree	Agree	Disagree	Disagree	Disagree	No	Yes	No	Yes	No	5	2	2	60	3	30	No	120	720	No	No
Male	Arts and Humanities	Second Year	Poor Income	Residential Hall	Absent	5.5	55	3.4	Strongly agree	Agree	Disagree	Agree	Disagree	Strongly Agree	Agree	Agree	Disagree	Disagree	No	Yes	Yes	No	No	3	2	3	120	1	120	7	60	300	No	No
Male	Arts and Humanities	Second Year	Higher-middle Income	Residential Hall	Absent	5.6	64	2.9	Agree	Agree	Disagree	Agree	Disagree	Agree	Disagree	Agree	Agree	Agree	No	No	No	Yes	Yes	2	2	2	No	No	No	No	No	No	No	No
Male	Arts and Humanities	Second Year	Lower-middle Income	Residential Hall	Present	5.6	50	3.3	Agree	Agree	Agree	Strongly disagree	Agree	Agree	Agree	Strongly disagree	Agree	Agree	No	Yes	No	Yes	No	4	2	No	180	No	180	No	180	480	No	No
Male	Arts and Humanities	Second Year	Higher-middle Income	Residential Hall	Absent	5.6	60	3.3	Agree	Agree	Disagree	Agree	Disagree	Agree	Agree	Agree	Disagree	Agree	No	Yes	Yes	No	No	3	2	3	180	4	600	7	60	172	No	No
Female	Arts and Humanities	Second Year	Poor Income	Residential Hall	Absent	5	55	3.46	Strongly agree	Strongly agree	Strongly Agree	Disagree	Strongly Agree	Strongly Agree	Strongly disagree	Strongly Agree	Strongly Agree	Strongly Agree	No	No	No	No	Yes	2	No	No	12	No	10	3	100	420	No	No
Female	Arts and Humanities	Masters	Lower-middle Income	Residential Hall	Absent	5.2	63	3.77	Disagree	Disagree	Disagree	Agree	Agree	Disagree	Agree	Agree	Agree	Disagree	No	Yes	No	Yes	No	4	2	No	No	2	No	3	No	No	No	No
Female	Arts and Humanities	Masters	Lower-middle Income	Residential Hall	Absent	5	40	3.59	Agree	Agree	Strongly disagree	Agree	Agree	Agree	Agree	Agree	Agree	Agree	No	No	Yes	Yes	No	3	1	No	60	No	60	7	60	180	No	No
Male	Business Studies	Third Year	Higher-middle Income	Residential Hall	Present	5.6	75	3.35	Agree	Agree	Agree	Agree	Agree	Agree	Disagree	Agree	Agree	Disagree	No	No	Yes	No	No	3	1	2	30	1	30	2	30	No	Yes	Yes
Female	Business Studies	Fourth Year	High Income	Home	Present	5.2	72	3.29	Agree	Agree	Strongly Agree	Disagree	Disagree	Disagree	Strongly disagree	Agree	Agree	Strongly Agree	Yes	No	No	Yes	No	3	0	No	No	3	60	2	30	240	No	No
Female	Social Science	Second Year	Lower-middle Income	Residential Hall	Absent	5.3	59	3.67	Agree	Agree	Disagree	Agree	Agree	Agree	Agree	Agree	Strongly disagree	Strongly disagree	No	Yes	Yes	Yes	No	3	1	No	No	No	No	7	No	No	No	No
Female	Business Studies	Second Year	Higher-middle Income	Residential Hall	Absent	5	67	3.4	Disagree	Disagree	Disagree	Disagree	Disagree	Disagree	Agree	Agree	Agree	Agree	No	Yes	Yes	Yes	No	3	2	No	No	No	No	4	20	240	No	No
Female	Social Science	Second Year	Higher-middle Income	Residential Hall	Absent	5.2	55	3.7	Agree	Agree	Disagree	Agree	Agree	Agree	Agree	Agree	Strongly Agree	Agree	No	Yes	No	No	No	3	1	No	No	No	No	5	15	No	No	No
Female	Business Studies	Fourth Year	Lower-middle Income	Residential Hall	Present	5.4	82	3.42	Agree	Disagree	Strongly Agree	Disagree	Agree	Strongly disagree	Disagree	Agree	Agree	Strongly Agree	No	No	No	No	Yes	3	0	2	30	2	20	4	40	240	No	No
Male	Business Studies	Fourth Year	High Income	Home	Present	5.7	90	2.9	Strongly disagree	Disagree	Strongly Agree	Disagree	Agree	Strongly disagree	Disagree	Strongly Agree	Agree	Agree	Yes	No	No	Yes	No	4	0	No	No	2	30	5	30	360	No	Yes
Male	Business Studies	Second Year	Lower-middle Income	Residential Hall	Absent	6	91	3.63	Disagree	Disagree	Strongly disagree	Strongly Agree	Strongly disagree	Strongly Agree	Strongly Agree	Agree	Strongly disagree	Strongly disagree	Yes	No	No	No	No	4	3	No	No	No	No	No	No	240	Yes	Yes
Female	Social Science	Second Year	Higher-middle Income	Residential Hall	Present	5	52	3.8	Agree	Agree	Disagree	Agree	Agree	Agree	Agree	Strongly Agree	Agree	Disagree	No	Yes	Yes	No	Yes	2	1	No	No	No	No	7	20	No	No	No
Female	Business Studies	Masters	High Income	Home	Present	5.4	85	3.24	Agree	Agree	Strongly agree	Strongly disagree	Disagree	Disagree	Agree	Agree	Disagree	Strongly Agree	Yes	Yes	No	Yes	No	3	2	No	No	1	30	2	15	360	No	Yes
Female	Business Studies	Masters	High Income	Home	Absent	5	69	3.21	Strongly agree	Strongly agree	Disagree	Agree	Disagree	Agree	Strongly disagree	Agree	Disagree	Agree	Yes	No	No	No	Yes	3	2	No	No	No	No	5	20	No	Yes	No
Female	Social Science	Second Year	Higher-middle Income	Residential Hall	Absent	5.3	52	3.33	Strongly agree	Agree	Strongly disagree	Strongly disagree	Disagree	Strongly Agree	Strongly Agree	Disagree	Disagree	Strongly disagree	No	Yes	No	Yes	No	5	2	No	No	No	No	3	No	No	No	No
Female	Business Studies	Fourth Year	Higher-middle Income	Residential Hall	Present	5.8	85	3.48	Strongly agree	Strongly agree	Agree	Strongly Agree	Disagree	Agree	Strongly disagree	Strongly Agree	Agree	Strongly Agree	No	Yes	No	Yes	Yes	2	2	No	No	No	No	7	45	360	No	Yes
Male	Business Studies	Third Year	High Income	Home	Present	5.9	70	3.6	Strongly agree	Agree	Strongly disagree	Agree	Disagree	Agree	Disagree	Strongly Agree	Agree	Strongly disagree	No	Yes	No	Yes	Yes	3	0	No	No	No	No	No	No	120	Yes	Yes
Female	Social Science	Second Year	Lower-middle Income	Residential Hall	Absent	5.1	62	3	Disagree	Agree	Disagree	Disagree	Disagree	Disagree	Disagree	Disagree	Agree	Agree	No	No	No	No	Yes	3	1	No	No	No	No	2	5	240	No	No
Male	Business Studies	Fourth Year	Higher-middle Income	Residential Hall	Present	5.6	74	3.6	Disagree	Strongly agree	Strongly disagree	Agree	Disagree	Disagree	Strongly Agree	Strongly Agree	Strongly disagree	Disagree	No	No	No	Yes	Yes	2	1	No	No	No	No	7	No	No	No	Yes
Male	Business Studies	Second Year	High Income	Mess	Present	5.6	84	3.13	Disagree	Agree	Strongly Agree	Disagree	Agree	Disagree	Agree	Agree	Strongly Agree	Agree	Yes	No	No	No	Yes	3	4	No	No	No	No	3	15	No	Yes	Yes
Female	Social Science	Second Year	Higher-middle Income	Residential Hall	Absent	5	50	3.45	Strongly agree	Strongly agree	Disagree	Strongly Agree	Strongly Agree	Strongly Agree	Strongly Agree	Agree	Disagree	Disagree	No	Yes	Yes	Yes	No	3	1	No	No	No	No	3	20	No	No	No
Female	Social Science	Second Year	Lower-middle Income	Residential Hall	Absent	5.5	49	3.42	Strongly agree	Agree	Agree	Agree	Strongly Agree	Agree	Disagree	Agree	Strongly Agree	Strongly Agree	No	No	No	Yes	No	2	2	No	No	No	No	7	15	No	No	No
Female	Social Science	Second Year	Higher-middle Income	Home	Present	5 4	62	3.6	Agree	Agree	Disagree	Disagree	Disagree	Disagree	Disagree	Strongly Agree	Disagree	Disagree	No	Yes	No	No	Yes	2	1	3	60	No	No	1	60	300	No	No
Female	Social Science	Second Year	Lower-middle Income	Residential Hall	Absent	5	51	3.51	Agree	Agree	Disagree	Agree	Disagree	Agree	Strongly Agree	Agree	Agree	Agree	No	Yes	Yes	Yes	No	3	1	No	No	No	30	7	30	No	No	No
Female	Social Science	Second Year	Lower-middle Income	Residential Hall	Absent	5.2	67	3.05	Disagree	Disagree	Strongly Agree	Disagree	Strongly Agree	Disagree	Strongly Agree	Strongly Agree	Strongly Agree	Strongly Agree	No	No	No	No	Yes	1	No	No	No	No	No	7	120	420	No	No
Female	Social Science	Second Year	Lower-middle Income	Residential Hall	Absent	5.3	74	3	Agree	Agree	Disagree	Agree	Disagree	Agree	Disagree	Agree	Agree	Agree	No	Yes	No	Yes	No	3	2	No	No	No	No	3	10	No	No	No
Female	Social Science	Second Year	Higher-middle Income	Residential Hall	Absent	5.1	60	2.8	Agree	Agree	Agree	Strongly Agree	Strongly disagree	Strongly Agree	Strongly Agree	Agree	Strongly disagree	Strongly disagree	No	Yes	No	Yes	No	4	2	No	No	No	No	7	No	No	No	No
Female	Social Science	Second Year	Higher-middle Income	Residential Hall	Present	5.3	70	3.45	Agree	Agree	Strongly Agree	Disagree	Disagree	Disagree	Disagree	Agree	Strongly Agree	Strongly Agree	No	Yes	No	Yes	No	3	3	No	No	No	No	4	No	No	No	No
Female	Social Science	Second Year	Higher-middle Income	Residential Hall	Absent	5.w	69	3.2	Agree	Disagree	Disagree	Agree	Disagree	Agree	Disagree	Strongly Agree	Strongly Agree	Strongly Agree	No	Yes	No	Yes	No	3	2	No	No	No	No	2	10	No	No	No
Male	Business Studies	Fourth Year	Higher-middle Income	Home	Present	5.8	85	3.35	Agree	Agree	Disagree	Agree	Disagree	Strongly Agree	Disagree	Disagree	Agree	Agree	Yes	No	No	Yes	Yes	3	2	2	120	No	No	1	No	No	Yes	No
Male	Arts and Humanities	Third Year	Poor Income	Residential Hall	Absent	5.9	62	3.52	Strongly agree	Strongly agree	Strongly disagree	Strongly Agree	Disagree	Strongly Agree	Agree	Strongly Agree	Disagree	Disagree	No	Yes	No	No	No	3	2	3	No	3	30	7	30	No	No	No
Male	Business Studies	Third Year	Higher-middle Income	Home	Present	5.6	78	3.33	Agree	Strongly agree	Agree	Disagree	Agree	Agree	Disagree	Agree	Agree	Disagree	No	Yes	Yes	No	Yes	3	1	3	60	2	150	7	30	390	No	No
Male	Business Studies	Fourth Year	Lower-middle Income	Home	Absent	5.7	74	3.2	Disagree	Disagree	Disagree	Disagree	Disagree	Disagree	Agree	Agree	Disagree	Strongly disagree	No	Yes	No	Yes	Yes	3	1	3	20	3	20	7	60	300	No	Yes
Female	Arts and Humanities	Third Year	Lower-middle Income	Residential Hall	Absent	5.4	55	3.43	Agree	Agree	Disagree	Agree	Agree	Agree	Agree	Agree	Agree	Agree	No	Yes	No	Yes	No	4	2	No	No	No	No	No	No	No	No	No
Male	Arts and Humanities	Third Year	Lower-middle Income	Residential Hall	Absent	5.5	53	2.97	Disagree	Agree	Strongly disagree	Disagree	Disagree	Agree	Agree	Agree	Agree	Agree	No	Yes	No	Yes	No	3	No	No	No	7	No	2	5	No	No	No
Female	Arts and Humanities	Third Year	Higher-middle Income	Residential Hall	Absent	5.4	70	3.1	Agree	Strongly agree	Strongly disagree	Disagree	Strongly disagree	Strongly disagree	Strongly disagree	Agree	Disagree	Disagree	No	Yes	Yes	No	Yes	2	0	2	120	No	No	7	No	No	No	No
Female	Arts and Humanities	Fourth Year	Lower-middle Income	Residential Hall	Absent	5.3	54	3.6	Strongly agree	Agree	Disagree	Agree	Agree	Agree	Disagree	Strongly Agree	Agree	Strongly Agree	No	No	No	Yes	Yes	3	2	No	No	No	No	5	15	No	No	No
Female	Arts and Humanities	Third Year	Lower-middle Income	Residential Hall	Absent	5.1	46	3.54	Agree	Agree	Strongly disagree	Agree	Agree	Agree	Strongly Agree	Agree	Strongly disagree	Strongly disagree	Yes	Yes	Yes	Yes	No	3	No	No	No	No	No	5	No	No	No	No
Female	Arts and Humanities	Third Year	Lower-middle Income	Residential Hall	Absent	5.1	60	3.38	Agree	Strongly disagree	Agree	Agree	Agree	Agree	Agree	Strongly disagree	Strongly disagree	Disagree	No	Yes	No	No	No	3	1	No	No	No	No	No	No	No	No	No
Male	Arts and Humanities	Third Year	Lower-middle Income	Residential Hall	Present	5.11	82	3.24	Strongly disagree	Agree	Disagree	Disagree	Agree	Strongly disagree	Disagree	Agree	Strongly Agree	Agree	No	Yes	Yes	Yes	No	3	2	2	30	No	No	2	90	145	No	No
Male	Arts and Humanities	Masters	Higher-middle Income	Home	Absent	5.8	67	3.5	Strongly agree	Strongly agree	Strongly disagree	Disagree	Strongly disagree	Agree	Agree	Strongly Agree	Strongly Agree	Disagree	Yes	No	Yes	Yes	No	3	2	No	No	4	30	7	30	258	Yes	Yes
Female	Arts and Humanities	Fourth Year	Higher-middle Income	Residential Hall	Absent	5.3	62	3.37	Agree	Agree	Disagree	Agree	Disagree	Agree	Agree	Agree	Strongly Agree	Disagree	No	Yes	No	No	No	4	1	No	No	No	No	3	30	600	No	No
Female	Arts and Humanities	Fourth Year	Higher-middle Income	Residential Hall	Absent	5.5	51	3.45	Agree	Agree	Disagree	Agree	Disagree	Agree	Agree	Agree	Strongly Agree	Disagree	No	No	Yes	No	No	4	1	No	No	No	No	3	30	No	No	No
Female	Arts and Humanities	Fourth Year	Higher-middle Income	Residential Hall	Present	5.2	58	3.5	Agree	Strongly disagree	Agree	Strongly disagree	Disagree	Strongly disagree	Agree	Agree	Agree	Agree	No	Yes	Yes	No	No	4	2	5	30	No	20	6	20	258	No	No
